# Supplementary material for: Relationships between community public service facilities and social capital: An exploratory study of Harbin, China
Source: PLoS One. 2025 Feb 28;20(2):e0318144. doi: 10.1371/journal.pone.0318144 (PMC11870347; doi:10.1371/journal.pone.0318144)
Supplement: S1 Final Data — (XLSX) [file pone.0318144.s001.xlsx]

## Sheet: Point
OBJECTID	POINT_X	POINT_Y	OBJECTID_1	P-convenience	P-cultural and sports	P-administrative	P-aged care	P-healthcare	P-childcare	ZSHDiversit	LCLQ-convenience	LCLQ-administrative	LCLQ-childcare	LCLQ-aged care	LCLQ-cultural and sports	LCLQ-healthcare
1	547035	5.0649e+06	1	0.132549	0.215484	-0.319308	-0.983313	0.643946	-0.478976	1.0145	-0.0907693	-0.720102	-0.631654	-0.357608	-0.0773771	-0.367893
2	552146	5.05991e+06	2	-1.12149	-1.78348	-1.0488	-0.983313	4.20749	0.53493	-1.31931	-0.0285768	-0.720102	-0.631654	-0.357608	-0.864464	-0.348833
3	543780	5.06693e+06	3	0.280783	-0.434621	-0.458105	-0.983313	-1.34579	0.483078	0.372361	0.52043	-0.720102	-0.631654	-0.357608	1.86556	-0.348833
4	544917	5.06586e+06	4	-0.741895	-0.374107	0.665624	-0.53937	-0.554111	0.0165555	-0.652365	-0.35443	2.71872	-0.631654	-0.385953	-0.637864	1.79265
5	553524	5.06811e+06	5	1.40212	1.02817	-0.0767362	-0.983313	-0.630614	0.35479	-1.31931	6.26751	1.54932	-0.341637	-0.357608	0.765945	-0.371664
6	545048	5.06813e+06	6	0.35976	-1.06338	1.05351	3.09956	1.25252	0.273491	-1.31931	-0.677673	-0.173133	1.00432	-0.229061	-0.864464	-0.298562
7	550096	5.06911e+06	7	0.425533	0.00970842	-0.671261	-0.592268	-0.107371	-0.73768	1.69993	0.308851	-0.449705	0.277584	-0.357608	0.41389	-0.277259
8	554648	5.07102e+06	8	0.904963	-1.01925	-0.212121	1.90541	0.317408	1.45436	-1.31931	-0.398187	-0.662499	0.0129035	-0.223037	-0.32789	-0.37301
9	555215	5.07316e+06	9	-0.278468	-0.868953	-1.0488	3.33773	0.085545	0.515399	0.063803	-0.635016	-0.720102	1.00184	-0.156507	-0.864464	1.12303
10	546999	5.06772e+06	10	-0.100204	2.04638	-0.0323274	0.00372765	1.14703	0.135883	-0.122958	-0.0206681	-0.125267	-0.249491	-0.295551	-0.244472	-0.306783
11	549627	5.06731e+06	11	-0.194851	-0.127396	0.764281	-0.461658	1.32328	-0.769758	-0.717824	-0.397293	-0.0211328	-0.580044	-0.149684	-0.233102	1.32999
12	549895	5.06055e+06	12	-0.00638206	-0.595783	1.55178	-0.983313	2.01029	0.674438	-1.31931	-0.359284	-0.0345489	-0.631654	-0.357608	0.714885	0.0461081
13	546567	5.07013e+06	13	-0.0414214	-0.97684	0.49664	0.160073	0.0698765	-0.920745	0.790495	-0.204081	0.846168	-0.507062	0.00238627	-0.222452	1.66668
14	554197	5.07323e+06	14	-1.09152	-0.714751	-0.547349	0.315165	-0.249999	-0.342173	0.701972	-0.502868	-0.726298	-0.415547	-0.280895	-0.938124	-0.379815
15	555576	5.07335e+06	15	-0.318289	-0.458079	-1.0488	5.27907	-0.963889	1.07274	-0.568683	-0.635016	-0.720102	1.00184	-0.156507	-0.864464	-0.348833
16	554553	5.07316e+06	16	-1.12292	-1.11227	-0.681375	0.919532	-1.19964	-0.117298	-0.932232	-0.636464	-0.720102	1.00184	-0.251893	-0.864464	-0.348833
17	550252	5.06883e+06	17	0.364374	-0.119192	-0.593281	-0.27559	0.272125	-0.655769	-0.337716	0.308851	-0.449705	0.277584	-0.334878	0.41389	-0.277259
18	553741	5.07271e+06	18	-0.737382	-0.446779	-0.439039	0.595631	0.0336152	-0.397611	0.996079	-0.459272	-0.558343	-0.415547	-0.354337	-0.829128	-0.353686
19	548243	5.0643e+06	19	-1.38633	0.740373	-0.236116	-0.562432	-0.626348	-0.79039	1.3614	-0.636464	-0.720102	-0.603424	-0.377286	0.807843	-0.348833
20	544684	5.06563e+06	20	-0.510196	-0.86528	0.961689	-0.983313	0.0936984	0.523165	0.321078	-0.502611	2.71872	-0.631654	-0.357608	-0.637864	1.79265
21	547325	5.06655e+06	21	-0.315599	0.441042	0.439506	-0.983313	-0.572902	-0.460096	1.82408	0.865295	-0.422402	-0.631654	-0.357608	0.224705	-0.0199243
22	545103	5.06706e+06	22	-0.428025	-0.782903	0.0466323	1.28594	0.0544477	-0.219386	-0.564826	-0.479149	1.4765	1.09511	0.108142	-0.5529	-0.176642
23	550646	5.07276e+06	23	-0.465585	-0.728569	0.0172784	-0.293173	0.577336	-0.445954	0.0180206	-0.560787	-0.410071	-0.506454	-0.295762	-0.777595	-0.296755
24	554475	5.0698e+06	24	0.688503	0.160143	-0.0408549	0.756705	-0.809202	0.456282	-0.892988	-0.331226	0.78594	0.528667	-0.172664	-0.472911	-0.317317
25	550842	5.06618e+06	25	0.769064	1.32591	0.352914	-0.464788	0.897631	1.03102	-1.31931	0.14652	-0.24087	-0.39386	-0.314496	0.734903	-0.235315
26	548203	5.06447e+06	26	-1.51178	0.888835	-0.236116	-0.562432	-0.626348	-0.685759	1.3614	0.939714	-0.720102	-0.603424	-0.377286	3.20097	-0.348833
27	546494	5.07054e+06	27	0.677228	-0.899879	0.40225	-0.148328	0.0168905	-0.899232	-1.31931	-0.204081	0.846168	-0.620234	0.00238627	-0.222452	1.66668
28	543973	5.06617e+06	28	-0.454224	-0.442532	-0.755183	-0.983313	-1.05161	0.755442	0.140415	-0.17589	0.313002	0.334098	-0.357608	-0.620264	-0.348833
29	547634	5.06903e+06	29	-0.570906	-0.670014	-0.317384	0.0688895	-0.955928	-0.476498	0.273338	-0.551613	1.37907	-0.462845	-0.334564	-0.336961	-0.393856
30	546746	5.06492e+06	30	0.341476	0.133765	-0.419097	-0.983313	0.609059	-0.20209	-1.31931	-0.0907693	-0.720102	-0.631654	-0.357608	-0.0773771	-0.367893
31	547405	5.06837e+06	31	-0.272115	-0.0917558	0.258566	-0.136971	0.0435711	-0.225908	0.216498	-0.289736	0.407185	-0.249491	-0.373133	-0.244472	-0.323363
32	546252	5.06701e+06	32	0.300745	1.05827	0.365359	0.481448	-0.510902	0.857689	-0.549041	-0.312662	0.973481	1.08376	3.3546	0.224705	-0.26435
33	551053	5.07107e+06	33	2.45438	0.184653	-0.186912	-0.983313	-0.196995	-0.585932	-1.31931	-0.370986	-0.315952	-0.631654	-0.357608	-0.387648	-0.348833
34	546823	5.06997e+06	34	-0.49194	-1.13534	0.157495	0.302895	-0.649706	-0.550281	1.45272	-0.204081	0.846168	-0.410604	0.00238627	-0.222452	1.66668
35	553505	5.06251e+06	35	-0.242315	-0.580155	0.268601	1.0635	-0.876135	2.65251	-1.31931	-0.407424	-0.720102	-0.0649611	-0.275604	-0.875636	-0.348833
36	553505	5.06251e+06	36	-0.242315	-0.580155	0.268601	1.0635	-0.876135	2.65251	-1.31931	-0.407424	-0.720102	-0.0649611	-0.275604	-0.875636	-0.348833
37	554609	5.06994e+06	37	1.69537	0.0238837	0.00650999	0.72461	-0.607242	0.110343	0.788804	-0.398187	-0.552583	-0.256983	-0.317874	-0.472911	-0.317317
38	549514	5.07285e+06	38	-0.369589	-0.850289	-0.435803	-0.454205	0.126978	-0.365889	-0.529821	-0.271405	-0.714666	-0.408547	-0.361267	-0.864464	-0.369564
39	541048	5.06431e+06	39	-1.25654	2.01386	-0.702352	1.70799	0.865316	2.15013	-1.31931	0.752456	-0.720102	0.0543267	-0.2574	1.7205	-0.348833
40	546213	5.07044e+06	40	1.23172	-0.886884	0.914383	0.287583	0.045737	-0.786286	1.94417	-0.204081	0.846168	-0.631654	0.00238627	-0.222452	1.66668
41	550541	5.07158e+06	41	2.27904	-0.713376	-0.237725	-0.516593	-0.117294	-0.1999	-1.11921	-0.59144	-0.315952	-0.553399	-0.35929	-0.777595	-0.341748
42	543157	5.0645e+06	42	-0.348232	-0.92611	0.202731	-0.173117	0.593098	0.998793	0.321078	-0.557577	-0.668816	-0.317891	-0.333112	-0.0421147	-0.357974
43	553497	5.0689e+06	43	0.757773	1.03526	-0.0201437	0.348516	-1.59703	-0.204172	0.225897	6.26751	0.868455	-0.341637	-0.323457	-0.0795576	-0.371664
44	548384	5.06424e+06	44	-1.47309	0.920335	-0.352294	-0.532421	-0.885427	-0.745626	1.46856	-0.636464	-0.720102	-0.603424	-0.377286	0.807843	-0.348833
45	555160	5.07283e+06	45	-0.525484	-1.33297	-1.0488	1.571	-0.444511	-0.148175	-1.31931	-0.635016	-0.720102	1.00184	-0.156507	-0.864464	1.12303
46	553198	5.06962e+06	46	-0.117142	-0.183367	0.568251	0.761389	-1.39818	-0.11698	0.702669	1.00847	1.32962	-0.42192	0.160065	0.633942	-0.155296
47	553037	5.06348e+06	47	-0.663528	-0.26289	0.378123	-0.367487	0.948747	0.41895	-1.31931	-0.385679	0.116298	-0.394701	-0.280424	-0.545052	-0.180628
48	545676	5.06722e+06	48	-0.265514	-0.605617	0.0565084	0.44776	-0.637263	-0.232296	-0.313834	-0.312662	0.973481	1.08376	3.3546	-0.5529	-0.360823
49	549403	5.06938e+06	49	-0.0746434	-0.0740854	-0.347005	-0.781395	-0.521622	-1.0668	1.57194	-0.256477	-0.428716	0.277584	-0.357608	0.41389	-0.141831
50	553251	5.06671e+06	50	-0.358522	-0.310022	-0.188455	-0.704835	-0.63626	-0.379734	-1.31931	-0.0623478	3.55197	-0.492743	-0.391021	0.596995	-0.330328
51	549512	5.06624e+06	51	-0.502593	-1.5798	-0.156839	0.171532	0.316148	-0.556893	0.672801	-0.501001	5.79861	-0.410619	0.139502	-0.864464	-0.224997
52	543784	5.06373e+06	52	3.3783	3.59608	10.7303	-0.983313	-1.94467	-1.41817	-1.31931	-0.636464	-0.722505	-0.631654	-0.357608	-0.864464	-0.348833
53	550337	5.07221e+06	53	0.136035	-0.906936	-0.329068	-0.569155	0.649854	-0.234143	-1.31931	-0.271405	-0.410071	-0.553399	-0.35929	-0.777595	-0.309255
54	550545	5.07085e+06	54	2.23475	-1.15028	-0.058468	-0.726871	-0.538982	-0.908164	-0.740218	-0.370986	-0.315952	-0.631654	-0.390894	-0.742301	-0.357487
55	550545	5.07085e+06	55	2.23475	-1.15028	-0.058468	-0.726871	-0.538982	-0.908164	-0.740218	-0.370986	-0.315952	-0.631654	-0.390894	-0.742301	-0.357487
56	541704	5.06387e+06	56	-1.02077	2.64164	-0.241359	1.10751	0.511235	3.51971	-1.31931	0.752456	-0.720102	0.0543267	-0.2574	1.7205	-0.348833
57	545881	5.06336e+06	57	-0.640592	0.391496	-0.255076	-0.689697	-0.335213	-0.250292	0.69194	0.941402	-0.255892	5.50415	-0.369019	2.12218	-0.348833
58	544616	5.06483e+06	58	1.1664	1.37006	0.102033	-0.983313	0.38891	3.76765	-1.31931	-0.502611	0.00709448	-0.631654	-0.357608	-0.754964	0.088362
59	554472	5.07235e+06	59	-0.773234	-0.888138	-0.488672	0.104502	-0.524939	-0.697027	0.94958	-0.459272	-0.493067	-0.483527	-0.370431	-0.923653	-0.330617
60	553913	5.06937e+06	60	-0.688083	1.23903	-0.103355	0.730416	-1.56125	-0.200941	-1.31931	0.496051	0.78594	-0.485447	-0.172664	0.705644	-0.317317
61	547172	5.06937e+06	61	-0.68179	-1.11227	-0.191481	0.12668	-0.82712	-0.472082	-0.521265	-0.461817	-0.0860175	-0.410604	-0.334564	-0.69948	-0.364312
62	554235	5.06981e+06	62	-0.577339	-0.0247759	0.10646	0.512433	-0.773391	0.379058	-0.81405	-0.439318	1.11692	0.528667	-0.172664	-0.472911	-0.317317
63	552272	5.0721e+06	63	-0.714461	0.790922	-0.377736	-0.635776	-0.311789	-0.122213	1.13597	-0.514548	-0.736913	-0.669827	-0.393561	-0.338862	-0.387451
64	550252	5.06883e+06	64	0.364374	-0.119192	-0.593281	-0.27559	0.272125	-0.655769	-0.337716	0.308851	-0.449705	0.277584	-0.334878	0.41389	-0.277259
65	548959	5.07221e+06	65	0.395873	-1.11431	-0.316195	-0.983313	0.531202	-0.474967	0.643932	-0.112668	-0.642033	-0.631654	-0.357608	-0.744463	-0.324719
66	546270	5.06725e+06	66	-0.168772	1.34607	0.473974	0.00247666	-1.17272	0.133913	-0.549041	-0.312662	0.973481	1.08376	3.3546	0.224705	-0.348833
67	545529	5.06732e+06	67	-0.496268	-0.802036	-0.0719945	1.0402	-0.360112	-0.034804	0.0159373	-0.312662	0.973481	1.09511	3.3546	-0.5529	-0.360823
68	546210	5.06726e+06	68	-0.185757	1.13402	0.425395	-0.0289718	-0.699139	0.242564	-0.549041	-0.312662	0.973481	1.08376	3.3546	0.224705	-0.360823
69	548828	5.06314e+06	69	-0.106742	0.642813	-0.0271414	-0.454205	-1.11601	0.291789	-1.31931	-0.628596	-0.720102	-0.150745	-0.226286	-0.89761	-0.348833
70	553738	5.06995e+06	70	-0.516244	-0.564111	0.594234	1.40988	-0.278852	-0.162177	-0.971451	-0.456898	1.32962	0.528667	0.160065	0.633942	-0.317317
71	548423	5.06997e+06	71	0.277439	-0.441876	-0.192005	-0.349419	-0.951899	-1.18179	-1.31931	-0.242118	0.2711	-0.522738	-0.356699	-0.410613	-0.374571
72	545953	5.06423e+06	72	-0.618332	0.447071	-0.351081	-0.983313	-0.17619	0.827556	-1.31931	0.941402	-0.255892	1.27668	-0.357608	2.12218	-0.348833
73	551460	5.07339e+06	73	2.80071	-1.78348	-0.553142	0.300166	-0.939612	-0.78003	-1.31931	-0.636464	-0.720102	-0.631654	-0.335225	-0.864464	-0.348833
74	543457	5.06403e+06	74	1.0381	0.2488	1.17614	-0.983313	2.56692	2.87865	-1.31931	-0.636464	-0.722505	-0.631654	-0.357608	-0.864464	-0.392325
75	553638	5.06218e+06	75	0.394761	-0.974163	0.723277	1.88464	-1.04634	2.00408	0.552231	-0.407424	-0.720102	0.394188	-0.0869897	-0.845528	-0.348833
76	553505	5.06251e+06	76	-0.242315	-0.580155	0.268601	1.0635	-0.876135	2.65251	-1.31931	-0.407424	-0.720102	-0.0649611	-0.275604	-0.875636	-0.348833
77	553399	5.06345e+06	77	-0.476761	-0.267691	0.0575262	-0.267118	1.42033	0.540326	0.0325149	-0.385679	0.116298	-0.394701	-0.280424	-0.545052	-0.180628
78	550661	5.07191e+06	78	1.09414	-0.819975	0.00604674	-0.528067	0.72901	-0.116675	0.0118645	-0.560787	-0.315952	-0.553399	-0.35929	-0.777595	-0.296755
79	545082	5.06149e+06	79	-0.409789	0.368346	0.129112	-0.220776	-0.153303	2.37315	-1.31931	-0.157646	-0.530207	2.13519	-0.371892	1.02232	-0.348833
80	546587	5.06231e+06	80	-0.297549	2.73269	-1.0488	0.617074	4.32142	0.571099	0.537466	-0.276999	-0.720102	-0.631654	0.244012	0.0754354	6.13875
81	554351	5.06983e+06	81	-0.326309	0.0227566	-0.0080252	0.903214	-0.889464	0.323784	-0.892988	-0.439318	1.11692	0.528667	-0.172664	-0.472911	-0.317317
82	543539	5.06521e+06	82	-0.392953	-0.259269	-0.30715	-0.0230809	0.68709	0.730241	-0.402979	-0.259914	-0.344294	0.334098	-0.333112	1.06376	-0.357974
83	546823	5.06997e+06	83	-0.49194	-1.13534	0.157495	0.302895	-0.649706	-0.550281	1.45272	-0.204081	0.846168	-0.410604	0.00238627	-0.222452	1.66668
84	553341	5.06448e+06	84	1.46393	-0.445149	0.904807	0.281383	0.0360277	1.09704	-1.31931	-0.636464	-0.722365	-0.394701	-0.280424	-0.864464	-0.348833
85	544157	5.06532e+06	85	-0.227017	-0.18217	-0.464425	0.0254912	-0.759719	0.964309	-1.31931	-0.502611	0.00709448	0.334098	-0.333112	-0.651257	0.088362
86	553346	5.06642e+06	86	-0.234954	0.285583	-0.233321	-0.748686	-0.65856	-0.543253	0.584244	0.712944	-0.510513	-0.492743	-0.363799	-0.193131	-0.330328
87	547996	5.06495e+06	87	-1.29636	-0.295515	-0.29694	-0.658829	-0.420103	-0.530843	0.785271	0.939714	-0.720102	-0.603424	-0.377286	3.20097	-0.348833
88	546418	5.07043e+06	88	0.798304	-0.856594	0.811582	0.330518	-0.572902	-0.764939	1.94417	-0.204081	0.846168	-0.620234	0.00238627	-0.222452	1.66668
89	555160	5.07283e+06	89	-0.525484	-1.33297	-1.0488	1.571	-0.444511	-0.148175	-1.31931	-0.635016	-0.720102	1.00184	-0.156507	-0.864464	1.12303
90	550963	5.07313e+06	90	0.521214	-1.02517	-0.218596	-0.123404	1.0855	-0.669969	-0.956854	-0.677657	-0.456071	-0.506454	-0.295762	-0.864464	-0.309255
91	546922	5.06893e+06	91	-0.11578	-0.756643	-0.416445	0.108319	-0.804899	-0.423118	-0.0835923	-0.289736	-0.388357	-0.249491	-0.334564	-0.244472	-0.393856
92	553876	5.07079e+06	92	-0.0315619	-0.519157	0.181584	2.60096	2.73324	0.462927	1.54845	-0.424598	1.11692	0.528667	0.160065	-0.57892	-0.280795
93	553198	5.06962e+06	93	-0.117142	-0.183367	0.568251	0.761389	-1.39818	-0.11698	-0.0248242	1.00847	1.32962	-0.42192	0.160065	0.633942	-0.155296
94	548472	5.06671e+06	94	-0.97273	-0.314755	-0.298416	-0.150563	0.0116401	-1.00413	0.968713	-0.521502	0.0624863	-0.525533	0.42287	-0.568601	-0.0199243
95	539462	5.06508e+06	95	0.231272	-0.542041	0.310328	1.36296	-0.107371	1.20659	1.54845	-0.520277	-0.461047	-0.373634	5.52696	-0.933715	-0.328555
96	545366	5.06917e+06	96	-0.786675	-1.08714	-0.540562	0.990768	-0.398821	-0.436664	0.192292	-0.63801	-0.720102	1.00432	-0.118968	-0.814076	-0.380601
97	552309	5.06826e+06	97	1.83459	0.12576	-0.212703	0.640462	1.02224	-0.341723	1.41447	1.89778	0.413982	2.11851	-0.233258	1.47628	-0.348833
98	546433	5.0676e+06	98	0.156933	1.40553	0.0774375	-0.108411	0.339036	-0.185675	1.54511	-0.0206681	-0.111746	-0.617248	-0.295551	-0.564786	-0.306783
99	553462	5.06599e+06	99	-0.227198	0.272558	0.121697	-0.0507134	-0.849229	-0.143035	0.876924	0.712944	-0.510513	-0.423685	-0.362509	-0.193131	-0.330328
100	545755	5.06149e+06	100	-0.210819	-0.166893	0.468206	-0.983313	1.64409	2.48803	0.675224	-0.157646	-0.530207	2.13519	-0.357608	0.948357	-0.348833
101	548257	5.07073e+06	101	0.359602	-0.57548	-0.270846	-0.580418	-1.31368	-1.06762	1.1117	-0.242118	1.01974	1.37298	2.2717	-0.410613	-0.343076
102	545918	5.06339e+06	102	-0.685127	0.439326	-0.237621	-0.68324	-0.29982	-0.299207	0.25652	0.941402	-0.255892	5.50415	-0.369019	2.12218	-0.348833
103	546739	5.06556e+06	103	-0.134048	-0.490863	-0.518113	-0.525252	0.207501	-0.507185	-1.31931	0.865295	-0.142278	-0.631654	-0.330694	-0.689811	-0.367893
104	547383	5.06645e+06	104	-0.241968	-0.378318	0.361375	-0.65135	-0.384965	-0.262816	0.594237	0.865295	-0.422402	-0.365307	-0.330694	0.224705	-0.0199243
105	545897	5.06337e+06	105	-0.710238	0.411382	-0.247819	-0.687013	-0.320498	-0.313274	0.944595	0.941402	-0.255892	5.50415	-0.369019	2.12218	-0.348833
106	548425	5.06218e+06	106	-0.0618134	0.0774741	0.988573	-0.229642	0.416045	0.268082	-1.31931	-0.636464	-0.590313	-0.58634	-0.376257	-0.737524	-0.0313973
107	545310	5.06196e+06	107	-0.686074	-0.272827	-0.158256	-0.983313	-0.396856	0.137857	1.04122	-0.0721196	-0.530207	2.13519	-0.357608	1.02232	-0.348833
108	545549	5.06079e+06	108	0.0738564	-0.0961625	1.53738	-0.0266241	0.3028	3.33846	-0.470024	-0.667871	-0.6254	-0.317243	-0.371892	0.0878896	-0.348833
109	548537	5.06643e+06	109	-0.747694	-0.352296	0.0480038	0.639614	-0.673799	-0.812986	0.00780774	-0.521502	5.79861	-0.365307	0.42287	-0.568601	-0.348833
110	549685	5.06665e+06	110	-0.24668	-1.04744	0.361375	0.0599976	1.73177	-0.380709	0.321078	-0.501001	-0.0211328	-0.410619	-0.342167	-0.233102	-0.0899118
111	553738	5.06995e+06	111	-0.516244	-0.564111	0.594234	1.40988	-0.278852	-0.162177	-0.367044	-0.456898	1.32962	0.528667	0.160065	0.633942	-0.317317
112	545601	5.06762e+06	112	0.0134451	-0.514906	0.213778	1.6322	-0.408567	-0.280299	-1.31931	-0.312662	-0.531362	0.489867	0.108142	-0.699472	-0.360823
113	545270	5.0629e+06	113	-0.931123	0.372247	-0.50416	-0.983313	-1.02435	-0.716968	-0.00497655	-0.0721196	-0.720102	-0.631654	-0.357608	0.997682	-0.348833
114	541226	5.06414e+06	114	-1.01308	2.16817	-0.739777	1.41727	1.81499	1.96359	0.367723	0.752456	-0.720102	0.0543267	-0.2574	1.7205	-0.348833
115	545048	5.06813e+06	115	0.35976	-1.06338	1.05351	3.09956	1.25252	0.273491	1.56323	-0.677673	-0.173133	1.00432	-0.229061	-0.864464	-0.298562
116	539527	5.06473e+06	116	0.0900283	-0.513304	-0.00585686	1.71734	0.875073	1.04355	0.0325149	-0.520277	-0.461047	-0.373634	5.52696	-0.933715	-0.328555
117	554735	5.06927e+06	117	-0.360462	3.10213	-0.547349	1.61364	-0.588933	0.841427	0.304485	1.03309	-0.552583	0.0310072	-0.305514	4.65058	-0.317317
118	545770	5.06255e+06	118	-0.957605	0.53387	-0.414538	-0.983313	-0.84229	-0.659909	1.01967	-0.0721196	-0.720102	-0.631654	-0.357608	0.0868186	-0.348833
119	547242	5.06584e+06	119	-0.0703684	-0.37471	-0.277637	-0.650498	-0.120343	-0.177112	0.820504	0.865295	-0.142278	-0.365307	-0.330694	-0.762639	-0.367893
120	550220	5.07277e+06	120	-0.559391	-0.623754	-0.232583	-0.278795	0.445981	-0.659222	0.822951	-0.271405	-0.410071	-0.408547	-0.35929	-0.777595	-0.309255
121	547759	5.06403e+06	121	-0.714637	1.1666	-0.368849	-0.543139	-0.910604	-0.542758	1.3614	-0.459753	-0.720102	-0.603424	-0.377286	-0.285126	-0.348833
122	543245	5.05994e+06	122	-1.34884	0.288261	-0.400756	-0.983313	1.34047	0.667666	1.32806	-0.571496	-0.720102	-0.631654	-0.357608	-0.85059	-0.348833
123	545460	5.06265e+06	123	-0.860176	0.66262	-0.703249	-0.983313	-0.893652	-0.639628	0.660255	-0.0721196	-0.720102	-0.631654	-0.357608	0.0868186	-0.348833
124	543973	5.06617e+06	124	-0.454224	-0.442532	-0.755183	-0.983313	-1.05161	0.755442	2.04627	-0.17589	0.313002	0.334098	-0.357608	-0.620264	-0.348833
125	547049	5.06327e+06	125	0.526244	0.557456	-0.877939	-0.0984574	-0.212404	-0.868237	1.0705	-0.422898	-0.720102	-0.535714	0.244012	-0.285126	6.13875
126	549184	5.06841e+06	126	-0.246519	1.33583	0.037801	-0.179398	-0.37086	-0.718689	0.537466	0.0700224	0.526736	0.277584	-0.334878	0.41389	-0.224581
127	548225	5.0701e+06	127	0.0346455	-0.606988	-0.275983	-0.538608	-0.899962	-0.975961	0.553908	-0.242118	-0.549665	-0.522738	-0.356699	-0.410613	-0.374571
128	549808	5.06919e+06	128	0.237485	0.0016309	-0.447462	-0.59403	-0.115647	-0.789133	1.57194	-0.0156457	-0.43382	0.277584	-0.357608	0.41389	-0.277259
129	550103	5.06931e+06	129	0.138831	-0.361296	-0.574925	-0.632721	-0.0228977	-0.808076	0.398627	-0.256477	-0.449705	0.277584	-0.357608	0.41389	-0.277259
130	547421	5.06717e+06	130	-0.764084	1.11978	0.0514475	-0.666753	0.0384462	-0.788601	-0.829397	-0.331572	-0.125267	-0.631654	-0.357608	0.224705	-0.0199243
131	548645	5.06843e+06	131	0.613122	0.218008	0.468206	-0.983313	-0.919308	-0.658633	0.912408	0.0700224	0.526736	-0.631654	-0.357608	-0.423801	-0.348833
132	550096	5.06911e+06	132	0.425533	0.00970842	-0.671261	-0.592268	-0.107371	-0.73768	1.69993	0.308851	-0.449705	0.277584	-0.357608	0.41389	-0.277259
133	550126	5.06929e+06	133	0.0922099	-0.358405	-0.573962	-0.632008	-0.0189917	-0.806836	0.398627	-0.0156457	-0.449705	0.277584	-0.357608	0.41389	-0.277259
134	552395	5.06908e+06	134	-0.0993609	1.75408	-0.47503	-0.24044	0.382224	-0.494786	-0.596593	1.89778	0.413982	0.110732	-0.233258	0.358402	-0.155296
135	549311	5.06801e+06	135	0.330452	1.78233	0.788308	-0.388674	-1.01338	-1.27035	0.196357	0.0700224	0.526736	-0.631654	-0.334878	-0.525749	-0.224581
136	548459	5.06722e+06	136	-0.484856	-0.0215489	-0.313954	-0.269746	-0.0820873	-1.12252	-0.12189	-0.192038	0.136705	-0.525533	0.42287	-0.423801	-0.34622
137	553332	5.06632e+06	137	-0.066141	0.218547	-0.259742	-0.756288	-0.700229	-0.458724	-0.549041	0.712944	-0.510513	-0.492743	-0.363799	-0.193131	-0.330328
138	543058	5.06721e+06	138	0.936391	-0.271866	-0.22134	-0.983313	-0.826093	-0.707953	0.996131	0.52043	-0.720102	-0.631654	-0.357608	2.8138	-0.348833
139	550752	5.06653e+06	139	0.852907	0.458005	0.0963921	-0.136049	1.04094	0.582801	0.321078	0.14652	-0.24087	-0.39386	1.68579	0.497217	-0.235315
140	550020	5.06886e+06	140	0.11273	0.267026	-0.510022	-0.285745	0.422397	-0.840124	0.702669	0.308851	-0.449705	0.277584	-0.334878	0.41389	-0.277259
141	547210	5.06315e+06	141	0.264705	0.366659	-0.734933	-0.576945	-0.0353768	-0.812037	0.321078	-0.422898	0.710864	-0.535714	0.244012	-0.285126	6.13875
142	547725	5.05925e+06	142	-0.642325	-0.425272	-1.0488	-0.983313	0.0654439	0.496255	0.643932	-0.195877	-0.720102	-0.631654	-0.357608	-0.880101	-0.348833
143	545486	5.06698e+06	143	-0.288597	-0.394119	0.0249001	1.10191	0.0510732	-0.151012	-0.20713	-0.312662	0.973481	1.09511	3.3546	-0.5529	0.407159
144	556110	5.06811e+06	144	7.72003	3.49263	-1.0488	-0.983313	1.95959	-1.41817	-1.31931	-0.636464	-0.720102	-0.631654	-0.357608	-0.864464	-0.348833
145	550294	5.06958e+06	145	-0.116937	-0.878605	-0.718578	-0.641278	-0.337639	-0.907995	1.07781	-0.464668	-0.660997	-0.449455	-0.390894	-0.680457	-0.285949
146	547179	5.06792e+06	146	-0.0199809	0.76572	-0.234795	-0.381077	0.884897	-0.0707357	0.665001	-0.0206681	-0.125267	-0.249491	-0.380761	-0.244472	-0.306783
147	548309	5.06651e+06	147	-0.815625	-0.540635	0.425256	-0.102466	-0.565135	-0.76124	1.0152	-0.481497	0.0624863	-0.365307	0.42287	-0.568601	-0.0199243
148	549864	5.06769e+06	148	-0.399717	0.107711	0.430113	0.165562	2.25371	-0.846955	-1.31931	-0.397293	-0.0211328	-0.674144	-0.149684	-0.233102	1.32999
149	549634	5.06042e+06	149	0.0204631	-0.654435	1.42336	-0.983313	1.81499	0.968953	0.321078	-0.359284	-0.0345489	-0.674144	-0.357608	0.714885	0.0461081
150	553442	5.06506e+06	150	0.203766	-0.696606	-0.538836	-0.102964	0.123461	-0.105051	-1.31931	-0.354798	-0.720102	-0.384366	-0.374992	-0.46611	-0.348833
151	545529	5.06732e+06	151	-0.496268	-0.802036	-0.0719945	1.0402	-0.360112	-0.034804	0.0159373	-0.312662	0.973481	1.09511	3.3546	-0.5529	-0.360823
152	551580	5.07065e+06	152	0.361258	0.512966	0.282222	-0.983313	1.35405	-0.656549	0.185436	-0.047812	-0.330343	-0.631654	-0.357608	-0.387648	-0.110801
153	549749	5.06808e+06	153	-0.169569	1.40302	0.346635	-0.0799587	1.23859	-0.969027	-1.31931	0.308851	0.526736	-0.631654	-0.334878	-0.525749	1.32999
154	550646	5.07023e+06	154	-0.0222348	-1.11675	-0.0755551	-0.668291	0.0288077	-0.713347	-0.528221	-0.370986	-0.330343	-0.631654	-0.390894	-0.857837	-0.110801
155	550126	5.06929e+06	155	0.0922099	-0.358405	-0.573962	-0.632008	-0.0189917	-0.806836	0.398627	-0.0156457	-0.449705	0.277584	-0.357608	0.41389	-0.277259
156	541616	5.06533e+06	156	-0.247711	-0.418515	-0.550676	-0.983313	0.0754444	1.46776	0.702669	-0.522106	-0.720102	-0.631654	-0.357608	0.452933	-0.348833
157	550008	5.06813e+06	157	0.249277	0.447071	0.0908058	0.281383	1.68661	-0.684568	0.481246	0.308851	-0.493261	-0.650749	-0.149684	-0.67503	1.32999
158	549573	5.06731e+06	158	0.0345523	0.1459	1.06349	-0.436345	1.05354	-0.874271	-0.717824	-0.397293	-0.0211328	-0.580044	-0.149684	-0.233102	1.32999
159	548951	5.06782e+06	159	0.397239	1.86137	0.40225	-0.983313	-0.473499	-0.951126	1.54791	0.0700224	0.526736	-0.631654	-0.357608	-0.423801	-0.34622
160	549221	5.06835e+06	160	-0.194295	1.48853	0.384079	-0.519516	-0.491922	-0.841675	0.537466	0.0700224	0.526736	0.277584	-0.334878	0.41389	-0.224581
161	549219	5.06837e+06	161	-0.24598	1.61509	0.304206	-0.107426	-0.572902	-0.764939	0.537466	0.0700224	0.526736	0.277584	-0.334878	0.41389	-0.224581
162	543495	5.06682e+06	162	0.000587302	-0.640321	-0.63162	-0.983313	-0.675785	0.193137	-1.31931	0.52043	-0.720102	-0.631654	-0.357608	1.86556	-0.348833
163	554578	5.06799e+06	163	0.677228	-0.352047	0.344208	-0.532421	0.879976	0.599468	-0.0954219	6.26751	-0.609008	-0.238712	-0.316349	4.24024	-0.242687
164	541226	5.06414e+06	164	-1.01308	2.16817	-0.739777	1.41727	1.81499	1.96359	-1.31931	0.752456	-0.720102	0.0543267	-0.2574	1.7205	-0.348833

## Sheet: Social Captial
OBJECTID	S1 Cohesion	S2 Solidarity	S3 Trust	S4 Sentiment	Q1	Q2	Q3	Q4	Q5	Q6	Q7	Q8	Q9	Q10	Q11	Q12	Q13	Q14
1	3.6	3.33333	3.33333	4.33333	2	5	3	5	3	3	4	3	4	2	4	5	4	4
2	3.4	3.33333	3.66667	3.33333	3	4	3	4	3	3	4	3	4	3	4	4	3	3
3	2.8	2	1.66667	4	2	5	2	3	2	3	2	1	2	1	2	3	5	4
4	2.6	3	2.66667	3.33333	3	2	3	2	3	3	4	2	2	3	3	4	2	4
5	2.2	2.66667	4.66667	3.33333	3	2	1	4	1	4	3	1	5	4	5	3	4	3
6	3.4	4	4	3.66667	2	5	4	3	3	5	3	4	3	4	5	4	4	3
7	2.6	2	5	3.33333	5	1	1	1	5	3	2	1	5	5	5	4	5	1
8	3.4	2.66667	4.33333	4.33333	4	2	5	2	4	3	2	3	5	4	4	3	5	5
9	4	4.33333	4.33333	4.66667	3	4	4	5	4	4	5	4	3	5	5	4	5	5
10	3	3	3.66667	3.33333	3	2	4	3	3	3	3	3	3	4	4	3	4	3
11	3.6	3.66667	3.66667	3.66667	4	3	4	3	4	4	4	3	4	4	3	4	3	4
12	4.2	4	4.33333	4.66667	4	4	4	5	4	4	4	4	3	5	5	4	5	5
13	1.8	3	3.66667	3.33333	2	1	2	1	3	3	4	2	4	3	4	5	3	2
14	3.2	3	3.66667	3.33333	2	4	5	3	2	2	4	3	4	3	4	3	4	3
15	4.2	3.66667	4.33333	3.33333	3	4	5	4	5	4	3	4	4	5	4	4	3	3
16	2.6	2.66667	3.33333	2	3	1	3	3	3	3	2	3	4	3	3	3	2	1
17	2.4	3.66667	3	4.33333	2	3	2	2	3	4	3	4	5	2	2	4	5	4
18	4.8	5	4.66667	2.66667	5	5	5	5	4	5	5	5	4	5	5	1	2	5
19	4.4	3.33333	3.33333	4	4	4	4	5	5	4	4	2	3	4	3	4	3	5
20	3.2	2.66667	2	4.33333	2	5	2	5	2	3	3	2	2	2	2	3	5	5
21	4	4	3.66667	4.66667	4	4	3	4	5	5	4	3	3	3	5	4	5	5
22	3.8	3	3.33333	4	5	3	3	4	4	3	4	2	3	3	4	3	5	4
23	3	4	3.66667	4.33333	3	2	3	3	4	5	4	3	5	2	4	4	5	4
24	3.8	3.33333	2.66667	3.33333	5	3	4	4	3	4	2	4	2	2	4	4	3	3
25	2.8	2.33333	3	3.33333	3	4	2	4	1	4	2	1	4	1	4	3	5	2
26	3.6	3.66667	1.66667	3.33333	5	2	5	5	1	4	5	2	3	1	1	2	5	3
27	3.6	4	3.33333	3.33333	3	3	4	4	4	4	5	3	3	4	3	3	4	3
28	3.4	3	3.33333	3	4	3	3	3	4	3	3	3	3	3	4	2	4	3
29	3.2	3.33333	2.66667	3	4	4	3	3	2	4	3	3	2	3	3	3	2	4
30	4.8	4.33333	3.33333	2.33333	5	5	5	4	5	4	5	4	1	5	4	1	2	4
31	3.8	4.66667	4.66667	4.33333	4	2	3	5	5	5	5	4	5	4	5	5	3	5
32	4.4	3.66667	3.33333	4.66667	3	5	4	5	5	4	3	4	3	4	3	4	5	5
33	2.8	3.66667	3	4.33333	2	3	2	3	4	4	4	3	3	3	3	4	5	4
34	5	5	5	3.66667	5	5	5	5	5	5	5	5	5	5	5	1	5	5
35	1	1	1	1	1	1	1	1	1	1	1	1	1	1	1	1	1	1
36	3.4	3.66667	3	3	3	3	4	3	4	5	2	4	2	2	5	3	3	3
37	4.6	4.33333	4	4.66667	4	5	4	5	5	5	4	4	4	4	4	4	5	5
38	4.6	4.33333	3.33333	4.33333	5	5	4	4	5	5	4	4	5	1	4	4	5	4
39	4.2	4.66667	4	4.33333	3	5	3	5	5	5	5	4	4	4	4	4	4	5
40	5	5	5	5	5	5	5	5	5	5	5	5	5	5	5	5	5	5
41	1.8	4	4.66667	2.33333	1	3	2	2	1	4	5	3	5	4	5	3	2	2
42	3	4	4	3.33333	3	3	2	4	3	5	4	3	5	2	5	4	3	3
43	4.4	3.66667	3.66667	4.33333	4	5	4	5	4	4	3	4	4	4	3	4	5	4
44	3.6	3.66667	3.66667	4	4	4	3	3	4	4	4	3	3	4	4	4	4	4
45	4	4	4	4	4	4	4	4	4	4	4	4	4	4	4	4	4	4
46	3.6	2.33333	1.66667	3.66667	3	4	3	5	3	3	3	1	3	1	1	3	5	3
47	3.6	3	3	3	4	3	3	3	5	4	3	2	3	3	3	2	3	4
48	4.6	4	4.33333	3	4	5	4	5	5	5	3	4	5	5	3	5	1	3
49	4	4.66667	4.33333	4	4	5	4	3	4	5	4	5	4	4	5	5	4	3
50	4	4	4.33333	4	4	5	3	5	3	5	4	3	4	4	5	5	3	4
51	2.6	4	4	3.66667	3	2	3	3	2	4	5	3	4	4	4	4	3	4
52	3.2	3.33333	4.66667	4.33333	2	3	4	3	4	4	3	3	4	5	5	5	3	5
53	5	5	5	5	5	5	5	5	5	5	5	5	5	5	5	5	5	5
54	1.6	2	1.66667	1.33333	2	1	2	1	2	1	2	3	1	2	2	1	1	2
55	1.4	1.66667	1.66667	1.33333	2	1	1	1	2	2	1	2	1	2	2	1	2	1
56	1	4	3.66667	2.66667	1	1	1	1	1	2	5	5	4	3	4	4	3	1
57	3.4	3.66667	3	4.33333	3	3	4	3	4	3	4	4	3	2	4	4	5	4
58	2.8	3.33333	3.33333	2.66667	2	3	4	3	2	4	3	3	3	4	3	3	3	2
59	4	4	4	3.33333	4	4	3	4	5	4	3	5	3	5	4	4	3	3
60	1.8	2.66667	4	4.33333	1	1	1	1	5	2	5	1	3	5	4	5	5	3
61	4.6	3.33333	4.66667	4	5	5	4	4	5	3	4	3	5	4	5	4	4	4
62	1.8	1.33333	1.33333	1.66667	2	2	2	1	2	1	1	2	2	1	1	1	2	2
63	3.6	3.33333	4.66667	3.66667	3	4	4	3	4	4	3	3	5	4	5	4	3	4
64	3.8	3.66667	3.33333	4	4	4	3	4	4	3	4	4	4	3	3	5	3	4
65	4	5	3.33333	4.66667	3	5	5	5	2	5	5	5	3	5	2	5	5	4
66	4.2	3.66667	4	3.66667	3	5	5	4	4	4	3	4	3	4	5	5	3	3
67	3.6	3.66667	3	3.66667	3	4	4	4	3	4	3	4	2	3	4	5	3	3
68	3.8	3.33333	2.66667	3	4	4	3	4	4	3	3	4	3	2	3	3	2	4
69	2.6	2	2.66667	3.66667	1	5	4	1	2	1	3	2	3	2	3	2	5	4
70	3	3	3.66667	2	4	2	4	2	3	2	4	3	4	3	4	1	2	3
71	3	2.66667	3	4.33333	2	5	3	3	2	4	2	2	3	4	2	5	4	4
72	5	5	5	5	5	5	5	5	5	5	5	5	5	5	5	5	5	5
73	1.6	1.66667	1.66667	1	2	2	2	1	1	1	2	2	2	2	1	1	1	1
74	4	4.33333	2	4.33333	3	5	3	4	5	5	4	4	1	3	2	3	5	5
75	3.6	4	4	4.66667	4	4	5	3	2	4	4	4	3	4	5	4	5	5
76	2.2	4.33333	5	3.33333	1	1	1	3	5	3	5	5	5	5	5	3	3	4
77	3.8	3.33333	4	4.33333	3	5	3	4	4	3	3	4	5	3	4	4	5	4
78	1.6	3.33333	3	3.33333	1	3	1	2	1	3	4	3	3	3	3	3	4	3
79	3.4	2.33333	2	4	1	5	3	4	4	3	2	2	2	1	3	3	5	4
80	2.6	4	1.33333	5	1	3	3	5	1	4	5	3	1	1	2	5	5	5
81	3.2	3	3.33333	3.66667	3	4	3	3	3	4	3	2	4	3	3	3	4	4
82	4.2	3.33333	4.66667	4.66667	4	5	4	3	5	3	4	3	5	5	4	5	4	5
83	4	3.33333	3.66667	4	3	5	4	3	5	4	3	3	4	3	4	4	4	4
84	1.4	3	3	3	1	3	1	1	1	5	2	2	3	3	3	3	3	3
85	2.4	4	2.66667	3.66667	3	3	3	2	1	4	4	4	4	2	2	3	4	4
86	3.4	2.33333	3	3	3	2	4	4	4	4	2	1	2	3	4	4	3	2
87	4.4	3.66667	3.66667	4.33333	4	3	5	5	5	4	3	4	4	3	4	5	4	4
88	4.4	4	4	4	4	5	4	5	4	4	4	4	4	4	4	4	4	4
89	2.2	3.33333	3	4.33333	2	3	1	3	2	4	3	3	2	3	4	4	5	4
90	4.4	3.66667	4.33333	4.66667	3	5	5	4	5	4	4	3	4	4	5	5	4	5
91	2.6	2.33333	3	3.33333	2	3	2	2	4	2	4	1	4	2	3	3	4	3
92	4	3.66667	4	4.33333	4	5	4	3	4	3	5	3	3	5	4	5	4	4
93	4.6	4.33333	3.66667	4.33333	5	5	4	5	4	4	5	4	3	4	4	4	4	5
94	3.2	3.66667	2	3.66667	4	4	2	3	3	3	3	5	4	1	1	3	4	4
95	4.4	4	3.33333	4.66667	5	3	5	4	5	3	4	5	3	4	3	4	5	5
96	3.4	3	4.33333	4.66667	4	3	4	3	3	3	3	3	4	4	5	5	5	4
97	3.6	3.33333	2.66667	3.66667	4	3	3	4	4	4	4	2	4	2	2	3	4	4
98	2.6	4	4	4	3	3	2	3	2	4	4	4	5	3	4	5	4	3
99	3.8	3.33333	4.66667	3.33333	2	5	3	4	5	3	4	3	4	5	5	3	2	5
100	2.6	3.33333	4	4	4	2	2	3	2	4	3	3	4	4	4	4	4	4
101	3.6	3.66667	2.66667	4.33333	1	5	4	3	5	3	3	5	1	4	3	3	5	5
102	3	2.66667	3	3.66667	2	4	2	4	3	3	3	2	2	2	5	3	5	3
103	3.2	3.33333	3	4	3	4	3	3	3	3	3	4	2	4	3	4	5	3
104	3.6	3.33333	3	3.66667	3	4	4	4	3	4	3	3	4	2	3	3	3	5
105	4.4	3.66667	3.66667	4	4	5	3	5	5	5	3	3	3	4	4	4	4	4
106	1.8	3.33333	2.33333	3	1	2	2	2	2	4	4	2	3	2	2	3	3	3
107	4.4	4.33333	4.33333	4.66667	5	5	3	5	4	4	5	4	4	4	5	5	4	5
108	2.6	1.33333	3	3.33333	2	4	4	2	1	2	1	1	2	3	4	3	4	3
109	3.2	2.66667	3.66667	4.33333	1	4	5	4	2	3	3	2	4	2	5	5	4	4
110	5	5	4.66667	4.66667	5	5	5	5	5	5	5	5	4	5	5	5	4	5
111	2.8	3.33333	3	3.66667	4	1	3	5	1	4	3	3	2	2	5	3	3	5
112	3.2	2.66667	3.33333	3.33333	3	4	3	3	3	4	2	2	2	4	4	3	5	2
113	2	3.66667	3.66667	3.66667	2	1	1	2	4	3	4	4	5	2	4	5	4	2
114	2.6	3.66667	4	4	1	3	4	2	3	4	4	3	5	3	4	4	3	5
115	3.4	3.33333	2.66667	3.33333	4	3	3	4	3	5	3	2	3	2	3	3	3	4
116	3.6	4	4	3.33333	4	3	4	3	4	5	4	3	4	4	4	4	3	3
117	3.2	2.66667	1.66667	2.66667	4	3	3	3	3	3	4	1	1	2	2	3	2	3
118	3.2	4.33333	4.66667	5	3	4	3	3	3	5	4	4	5	4	5	5	5	5
119	3	4.33333	3.33333	4	3	4	2	4	2	4	5	4	3	3	4	4	3	5
120	2.8	3.33333	3.66667	3.66667	2	3	3	2	4	3	4	3	4	4	3	3	4	4
121	3.4	4	3.33333	2.66667	4	3	4	2	4	5	3	4	4	4	2	3	2	3
122	3.6	3.66667	3.33333	3.66667	4	4	2	4	4	4	4	3	3	3	4	3	4	4
123	4.6	4.33333	4.66667	4.66667	5	4	5	4	5	4	5	4	5	4	5	4	5	5
124	2.6	3	3.33333	2.66667	3	2	3	3	2	2	3	4	3	4	3	2	3	3
125	2.2	2.66667	2	2.33333	2	3	3	1	2	2	2	4	2	2	2	3	3	1
126	2.8	3.33333	2.33333	3.33333	4	2	4	2	2	4	4	2	1	4	2	3	4	3
127	1.2	1.66667	3	4.33333	2	1	1	1	1	3	1	1	2	2	5	3	5	5
128	3.8	4.33333	3.33333	4.33333	4	4	3	4	4	5	4	4	3	4	3	5	4	4
129	3.6	2	3.66667	4	3	5	2	3	5	3	2	1	3	3	5	3	4	5
130	4.4	5	3.33333	2.33333	5	5	2	5	5	5	5	5	4	2	4	4	1	2
131	2.4	2.33333	2	4	3	2	2	3	2	3	3	1	1	3	2	3	5	4
132	3.8	4	3.66667	4.66667	4	4	4	4	3	4	4	4	4	3	4	5	5	4
133	3.6	4	3.33333	3.66667	4	4	3	4	3	4	4	4	3	4	3	4	4	3
134	3.4	2.33333	2.33333	4	3	4	3	3	4	4	1	2	2	2	3	3	5	4
135	3.2	2.33333	3	3.33333	3	3	3	3	4	4	1	2	1	4	4	3	4	3
136	2	2.66667	3.33333	4	2	2	2	2	2	4	2	2	4	3	3	5	5	2
137	1.6	3	3.66667	2.33333	2	1	1	2	2	3	4	2	4	4	3	3	2	2
138	1	3	3.66667	2.66667	1	1	1	1	1	3	3	3	5	2	4	3	2	3
139	3.8	4.33333	4.66667	3.66667	3	3	5	4	4	5	3	5	5	4	5	5	3	3
140	4.2	4	2.66667	3.66667	4	5	4	4	4	4	4	4	2	3	3	3	4	4
141	5	5	5	5	5	5	5	5	5	5	5	5	5	5	5	5	5	5
142	4	3	4.33333	4.66667	4	4	4	4	4	3	3	3	5	4	4	5	5	4
143	4	3.66667	2.66667	2.66667	4	4	3	5	4	5	3	3	4	1	3	2	3	3
144	2.2	2	2.66667	3	1	3	1	3	3	4	1	1	4	1	3	3	3	3
145	3	1.66667	1	2	3	3	4	2	3	3	1	1	1	1	1	1	2	3
146	3.6	3.66667	4	3.66667	4	4	3	3	4	4	4	3	4	4	4	4	3	4
147	4.2	2	2.66667	3.66667	3	4	5	4	5	3	2	1	1	4	3	3	3	5
148	4	4	4	4	4	4	4	4	4	4	4	4	4	4	4	4	4	4
149	1	2.66667	2.66667	1.66667	1	1	1	1	1	3	2	3	3	2	3	2	1	2
150	3.6	4	4	3.66667	5	3	3	3	4	4	5	3	5	3	4	4	5	2
151	1	2	1.33333	1.33333	1	1	1	1	1	4	1	1	1	2	1	2	1	1
152	3	4	3	3.33333	3	3	3	3	3	4	4	4	3	3	3	3	3	4
153	2.8	3.66667	2.66667	2.33333	1	3	3	3	4	4	3	4	2	3	3	3	1	3
154	4.6	5	3.66667	4.33333	3	5	5	5	5	5	5	5	3	5	3	3	5	5
155	4	2	3.66667	4	3	5	4	3	5	3	2	1	3	3	5	3	4	5
156	2.2	3.66667	4	3.66667	2	3	2	2	2	4	4	3	4	3	5	4	3	4
157	4.2	2.66667	4	4.33333	4	5	3	5	4	5	2	1	4	4	4	5	4	4
158	2.4	3	2.66667	2	4	2	1	3	2	5	3	1	2	2	4	2	1	3
159	3	3.66667	3	3.33333	3	3	3	3	3	3	4	4	3	3	3	4	3	3
160	3.6	3.66667	3	4	4	4	3	3	4	4	4	3	2	4	3	4	4	4
161	3.6	3.66667	3.33333	3.66667	2	5	3	3	5	5	3	3	4	3	3	4	3	4
162	1.2	3	2	2.66667	1	1	1	1	2	3	3	3	1	1	4	3	2	3
163	3.4	2.66667	2.33333	3.33333	4	3	5	4	1	3	3	2	3	1	3	3	4	3
164	3.6	3.66667	3.66667	3.33333	4	3	4	4	3	4	4	3	4	3	4	3	2	5

## Sheet: FacilitiesPOI
OBJECTID	TARGET_FID	name	Main Categories	Subcategories	lng	lat	FID_1
1	1	Zhidaoduo Employment Service Station	Administrative Services Facilities	Community public services	126.59	45.731	5129
2	2	Nongken Disability Employment Service Center	Administrative Services Facilities	Disability centers:	126.685	45.732	32317
3	3	Municipal Disabled Persons’ Federation Employment Center	Administrative Services Facilities	Disability centers:	126.618	45.7372	13278
4	4	Heilongjiang Provincial Employment Service Center for Disabled Persons	Administrative Services Facilities	Disability centers:	126.679	45.7513	31081
5	5	Heilongjiang Provincial Reclamation Harbin Employment Service Center	Administrative Services Facilities	Community public services	126.683	45.7399	32362
6	6	Harbin Employment and Entrepreneurship Training Center for College and Technical Secondary School Graduates	Administrative Services Facilities	Community public services	126.726	45.7236	43887
7	7	Harbin College Student Entrepreneurship and Employment Training and Guidance Center	Administrative Services Facilities	Community public services	126.617	45.7808	12937
8	8	Employment service market for college graduates in Heilongjiang Province	Administrative Services Facilities	Community public services	126.664	45.7388	26219
9	9	Heilongjiang Province College Student Employment and Entrepreneurship Service Hall	Administrative Services Facilities	Community public services	126.665	45.7389	26219
10	10	Employment and Entrepreneurship Service Guidance Center	Administrative Services Facilities	Community public services	126.672	45.7353	28273
11	11	Aijian Community Health Service Center	Administrative Services Facilities	Community public services	126.593	45.7602	6094
12	12	Group Outpatient Clinic of the Fourth Affiliated Hospital of University of Chinese Medicine	Administrative Services Facilities	Community public services	126.535	45.7427	1343
13	13	Engineering Street Community Affairs Acceptance Service Center	Administrative Services Facilities	Community public services	126.599	45.7687	7477
14	14	Yingbin Community Mobile Party Member Management Station	Administrative Services Facilities	Community public services	126.576	45.7274	3755
15	15	Door-to-door static electricity	Administrative Services Facilities	Community public services	126.601	45.7531	8057
16	16	Community Service Workstation, Central Street, Shangzhi Street, Daoli District	Administrative Services Facilities	Community public services	126.615	45.7696	12209
17	17	Zhongqing Gas Co., Ltd. Staff Street Business Hall	Administrative Services Facilities	Community public services	126.579	45.7262	3747
18	18	Stalin Street Community Affairs Acceptance Service Center	Administrative Services Facilities	Community public services	126.618	45.778	12912
19	19	Jingwei Subdistrict Office Community Service Center	Administrative Services Facilities	Community public services	126.613	45.7632	12188
20	20	Xinhua Community Service Station	Administrative Services Facilities	Community public services	126.585	45.7357	4536
21	21	Sichun Pavilion Living Museum	Administrative Services Facilities	Community public services	126.618	45.7705	46919
22	22	Harbin Tourist Service Center	Administrative Services Facilities	Community public services	126.618	45.7651	12848
23	23	Beiyan Group Aged Care Facilities Center	Aged Care Facilities	Retirement facilities	126.596	45.7461	6654
24	24	Maternal and Child Health and Family Planning Service Center	Administrative Services Facilities	Community public services	126.583	45.7232	4395
25	25	Edmonton Road Community Service Station	Administrative Services Facilities	Community public services	126.582	45.7329	3813
26	26	Aijian Volunteer Love Hut	Administrative Services Facilities	Community public services	126.592	45.7595	6090
27	27	New Drug Specialty Drug Store	Administrative Services Facilities	Community public services	126.623	45.7686	14893
28	28	Daoli Maternal and Child Health Service Center	Administrative Services Facilities	Community public services	126.583	45.7232	4395
29	29	Help Wanjia Community Smart Home Aged Care Facilities Center	Aged Care Facilities	Retirement facilities	126.573	45.7466	3348
30	30	Boya Dental	Administrative Services Facilities	Community public services	126.59	45.7353	5154
31	31	Family planning service station	Administrative Services Facilities	Community public services	126.604	45.7486	9377
32	32	Heilongjiang Provincial Mass Social Work Service Center	Administrative Services Facilities	Community public services	126.6	45.7644	8119
33	33	Daoli District Lei Feng Volunteer Service Station	Administrative Services Facilities	Community public services	126.559	45.7228	2380
34	34	Lao Lejiapu Nanjing Tongrentang	Administrative Services Facilities	Community public services	126.595	45.7457	6651
35	35	Trade union love station	Administrative Services Facilities	Community public services	126.609	45.7708	10867
36	36	China Post Community Service Station	Administrative Services Facilities	Community public services	126.604	45.765	9474
37	37	Yunda Hesong Service Station	Administrative Services Facilities	Community public services	126.573	45.7449	3312
38	38	Hand to Hand Home Aged Care Facilities Company	Aged Care Facilities	Retirement facilities	126.601	45.7657	8123
39	39	Jianguo Village Community Agricultural Service Station	Administrative Services Facilities	Community public services	126.485	45.7032	157
40	40	Daoli District Lei Feng Volunteer Service Station	Administrative Services Facilities	Community public services	126.6	45.7633	8114
41	41	Silver Valley Fortune Community Service Station	Administrative Services Facilities	Community public services	126.585	45.7479	4649
42	42	Jianguo Village Economic Development Service Center	Administrative Services Facilities	Community public services	126.485	45.7033	157
43	43	Longfei Service Agency	Administrative Services Facilities	Community public services	126.594	45.7396	6596
44	44	Charge service hall	Administrative Services Facilities	Community public services	126.573	45.749	3391
45	45	Harbin Migrant Workers Service Center-Migrant Workers Job Search Hall	Administrative Services Facilities	Community public services	126.591	45.7541	5363
46	46	Daoli District Comprehensive Cultural Service Center	Administrative Services Facilities	Community public services	126.617	45.7569	12782
47	47	Harbin Yimin Social Work Service Center	Administrative Services Facilities	Community public services	126.577	45.727	3752
48	48	Ai Jiandong Community Residents Committee	Administrative Services Facilities	Community public services	126.595	45.7616	6753
49	49	Harbin Zhonglian Social Work Service Center	Administrative Services Facilities	Community public services	126.578	45.7407	3928
50	50	Harbin Xin Yunhao Service Station	Administrative Services Facilities	Community public services	126.496	45.6748	3
51	51	Daoli District Lei Feng Volunteer Service Station	Administrative Services Facilities	Community public services	126.575	45.7352	3214
52	52	Trade union love station	Administrative Services Facilities	Community public services	126.605	45.7674	9489
53	53	Community service outlets for pension qualification certification	Aged Care Facilities	Retirement facilities	126.591	45.735	5158
54	54	Chenkang Service Center	Administrative Services Facilities	Community public services	126.607	45.752	10083
55	55	Daoli District Lei Feng Volunteer Service Station	Administrative Services Facilities	Community public services	126.62	45.7623	13487
56	56	LaomaLe Member Service Center	Administrative Services Facilities	Community public services	126.574	45.7489	3392
57	57	China Post Community Service Station	Administrative Services Facilities	Community public services	126.621	45.7779	13579
58	58	Convenience Services Facilities Station	Administrative Services Facilities	Community public services	126.627	45.7682	15520
59	59	Longjun Service Club	Administrative Services Facilities	Community public services	126.594	45.7387	5879
60	60	Daoli District Lei Feng Volunteer Service Station	Administrative Services Facilities	Community public services	126.576	45.7274	3755
61	61	Daoli District Lei Feng Volunteer Service Station	Administrative Services Facilities	Community public services	126.555	45.7115	2240
62	62	Labor Union Love Station	Administrative Services Facilities	Community public services	126.615	45.7592	12147
63	63	Gancaotang Pharmacy	Administrative Services Facilities	Community public services	126.594	45.7453	6645
64	64	Daoli District Sunset Red Volunteer Service Team	Administrative Services Facilities	Community public services	126.604	45.7541	8700
65	65	Daoli District Lei Feng Volunteer Service Station	Administrative Services Facilities	Community public services	126.608	45.7432	10691
66	67	Daoli District Lei Feng Volunteer Service Station	Administrative Services Facilities	Community public services	126.508	45.7181	462
67	68	Love Family Service Center	Administrative Services Facilities	Community public services	126.59	45.7553	5378
68	69	Daoli District Lei Feng Volunteer Service Station	Administrative Services Facilities	Community public services	126.61	45.7737	10876
69	70	Fuzheng Chinese Medicine Clinic	Administrative Services Facilities	Community public services	126.523	45.7375	651
70	71	Harbin Nangang District Home Aged Care Facilities Station	Aged Care Facilities	Retirement facilities	126.686	45.7386	33062
71	72	Wanding Kangshou Elderly Service Center	Administrative Services Facilities	Community public services	126.681	45.7487	31075
72	73	Shangdu Convenience Services Facilities Station	Administrative Services Facilities	Community public services	126.602	45.7187	46917
73	74	Cainiao Station	Administrative Services Facilities	Community public services	126.654	45.7637	22965
74	75	Songhuajiang Community Health Service Center	Administrative Services Facilities	Community public services	126.625	45.7496	15341
75	76	Military Service Club	Administrative Services Facilities	Community public services	126.613	45.7346	11967
76	77	Double Support Service Club	Administrative Services Facilities	Community public services	126.612	45.7333	11313
77	78	Harbin Institute of Technology-Teachers and Students Service Center	Administrative Services Facilities	Community public services	126.624	45.7435	14687
78	79	Aerospace Knowledge Service Center	Administrative Services Facilities	Community public services	126.628	45.7419	16009
79	80	Civilized Community Service Hall	Administrative Services Facilities	Community public services	126.639	45.7437	18755
80	81	Tiewa Community Legal Service Station	Administrative Services Facilities	Community public services	126.617	45.745	12665
81	82	Military Service Club	Administrative Services Facilities	Community public services	126.663	45.7722	25696
82	83	Grassroots Cadre Transit Service Station	Administrative Services Facilities	Community public services	126.662	45.772	25697
83	84	I'm your Volunteer Service Team	Administrative Services Facilities	Community public services	126.672	45.7781	29144
84	85	Harbin Nangang District Liaoyuan Street Office Cultural Home Community Service Center	Administrative Services Facilities	Community public services	126.662	45.7749	25712
85	86	Shell Transaction Service Center	Administrative Services Facilities	Community public services	126.574	45.6978	2777
86	87	Rider Station	Administrative Services Facilities	Community public services	126.593	45.7019	5554
87	88	China Youth Entrepreneurship Community Harbin Station	Administrative Services Facilities	Community public services	126.587	45.7019	4847
88	89	Love Family Service Center	Administrative Services Facilities	Community public services	126.585	45.6966	4182
89	90	Weisheng repairs refrigerator air conditioner heater	Administrative Services Facilities	Community public services	126.66	45.7553	24895
90	91	Haifu Golden Palm Club Owner Service Center	Administrative Services Facilities	Community public services	126.667	45.7606	26997
91	92	Eye Care Communication Service Center	Administrative Services Facilities	Community public services	126.665	45.7612	26345
92	93	Xilin Community Service Station	Administrative Services Facilities	Community public services	126.662	45.7611	24939
93	94	Northern Book Industry Alliance Service Station	Administrative Services Facilities	Community public services	126.669	45.7616	27695
94	95	Cainiao Station	Administrative Services Facilities	Community public services	126.705	45.7614	39913
95	96	Community postal payment service station	Administrative Services Facilities	Community public services	126.694	45.7595	35828
96	97	Dadizhongkang community chain service is not available	Administrative Services Facilities	Community public services	126.693	45.7448	35118
97	98	Military Service Society	Administrative Services Facilities	Community public services	126.612	45.7332	11310
98	99	Shanjia Dental Clinic	Administrative Services Facilities	Community public services	126.614	45.7194	11863
99	100	Hetai Service Co., Ltd.	Administrative Services Facilities	Community public services	126.612	45.733	11310
100	101	Veuve Clicquot Service Agency	Administrative Services Facilities	Community public services	126.612	45.7336	11313
101	102	Lian Yun Bone Clinic	Administrative Services Facilities	Community public services	126.617	45.7326	12565
102	103	Xidaqiao Community Home Aged Care Facilities Station	Aged Care Facilities	Retirement facilities	126.612	45.74	11369
103	104	Onokang Member Service Center	Administrative Services Facilities	Community public services	126.62	45.7364	14002
104	105	Siming Community Service Center	Administrative Services Facilities	Community public services	126.625	45.7361	14655
105	106	Linyuan Community Convenience Services Facilities Station	Administrative Services Facilities	Community public services	126.623	45.7252	14600
106	107	Nangang District Hexing Subdistrict Office Home Aged Care Facilities Center	Aged Care Facilities	Retirement facilities	126.608	45.7251	9902
107	108	Jumeirui Housekeeping	Administrative Services Facilities	Community public services	126.615	45.7295	11940
108	109	Pat Bio Nangang Service Center	Administrative Services Facilities	Community public services	126.632	45.7588	16872
109	110	Railway social security medical service window	Administrative Services Facilities	Community public services	126.633	45.757	17538
110	111	Door-to-door home services	Healthcare facilities	Health services	126.654	45.7476	23570
111	112	gas service station	Administrative Services Facilities	Community public services	126.656	45.7498	23576
112	113	military service agency	Administrative Services Facilities	Community public services	126.657	45.7484	24200
113	114	Aged Care Facilities Center at the Reform Street Office	Aged Care Facilities	Retirement facilities	126.648	45.7446	21423
114	115	Longwu Service Co., Ltd.	Administrative Services Facilities	Community public services	126.656	45.7481	23572
115	116	Ideal·Shenglilong Service Center	Administrative Services Facilities	Community public services	126.595	45.7073	6358
116	117	Harbin Medical University Comprehensive Service Center	Administrative Services Facilities	Community public services	126.613	45.7006	11762
117	118	Leshou Service Station	Administrative Services Facilities	Community public services	126.619	45.7055	13119
118	119	Heilongjiang Provincial Charity Federation Aid Drug Distribution Office	Administrative Services Facilities	Community public services	126.642	45.7605	20250
119	120	Love Exchange Center of Harbin No. 3 Middle School in Thu Lin Community, Vinh City	Administrative Services Facilities	Community public services	126.636	45.7609	18203
120	121	Liangjian Military and Civilian Service Co., Ltd.	Administrative Services Facilities	Community public services	126.544	45.6675	1442
121	122	Postal Convenience Services Facilities Station	Administrative Services Facilities	Community public services	126.544	45.6684	764
122	123	Haxi Community Health Service Center	Administrative Services Facilities	Community public services	126.581	45.6803	3409
123	124	Sunshine Garden Community Comprehensive Cultural Service Center	Administrative Services Facilities	Community public services	126.582	45.6866	3443
124	125	Yang Guanjia Community Service Center	Administrative Services Facilities	Community public services	126.593	45.6824	5459
125	126	Learn from Lei Feng Volunteer Service Station	Administrative Services Facilities	Community public services	126.589	45.6815	4786
126	127	Haxi Xinju Sunshine Home Property Management Office	Administrative Services Facilities	Community public services	126.579	45.6854	3431
127	128	Love Home Service Center	Administrative Services Facilities	Community public services	126.632	45.7532	16831
128	129	Huayuan Subdistrict Office Home Aged Care Facilities Center	Aged Care Facilities	Retirement facilities	126.64	45.749	19483
129	130	Huayuan Street Office Haicheng Street Community Social Organization Service Station	Administrative Services Facilities	Community public services	126.638	45.7469	18778
130	131	Heating charge office	Administrative Services Facilities	Community public services	126.634	45.751	17500
131	132	Harbin Haicheng Primary School Learns from Lei Feng Volunteer Service Team	Administrative Services Facilities	Community public services	126.639	45.7471	18774
132	133	Cultural Street Office Home Aged Care Facilities Center	Aged Care Facilities	Retirement facilities	126.645	45.7407	20732
133	134	Door-to-door community service	Healthcare facilities	Health services	126.684	45.7835	32584
134	135	Migrant Workers Comprehensive Service Center	Administrative Services Facilities	Community public services	126.641	45.7733	19648
135	136	Lenovo 3C Service Center	Administrative Services Facilities	Community public services	126.631	45.7696	16925
136	137	Daowai District New Crown Vaccine Centralized Vaccination Point	Administrative Services Facilities	Community public services	126.634	45.7798	17668
137	138	Xiaolongren Community Service Station	Administrative Services Facilities	Community public services	126.647	45.764	20913
138	139	Hongyitang Traditional Chinese Medicine	Administrative Services Facilities	Community public services	126.695	45.7638	35840
139	140	Yunda Road Outer District Service Station	Administrative Services Facilities	Community public services	126.649	45.7843	21713
140	141	Community service outlets for pension qualification certification	Aged Care Facilities	Retirement facilities	126.629	45.7696	16218
141	142	Songshan Community Veterans Service Station	Administrative Services Facilities	Community public services	126.684	45.7634	32499
142	143	Aged Care Facilities Station, Green Community Home, Taiping Street, Daowai District, Harbin City	Aged Care Facilities	Retirement facilities	126.682	45.7899	31932
143	144	Renli Business District Party Building Service Center	Administrative Services Facilities	Community public services	126.652	45.7843	22378
144	145	Youth Volunteer Service Station	Administrative Services Facilities	Community public services	126.629	45.7845	16342
145	146	Daowai District Lei Feng Volunteer Service Station	Administrative Services Facilities	Community public services	126.646	45.7707	20964
146	147	Family planning service station	Administrative Services Facilities	Community public services	126.64	45.7729	18962
147	148	Xin Yue Flowers	Administrative Services Facilities	Community public services	126.682	45.7594	31781
148	149	Daowai District Migrant Workers' Rights Protection Service Center	Administrative Services Facilities	Community public services	126.641	45.7732	19648
149	150	Laomale Member Service Center	Administrative Services Facilities	Community public services	126.644	45.7829	20370
150	151	Nanmalu Street Comprehensive Cultural Station Nankan Community Comprehensive Cultural Service Center	Administrative Services Facilities	Community public services	126.646	45.7706	20964
151	152	Community Postal Payment Service Station	Administrative Services Facilities	Community public services	126.64	45.7907	19741
152	153	Workers' Harbor	Administrative Services Facilities	Community public services	126.697	45.7865	36648
153	154	Disability Care Service Station	Administrative Services Facilities	Disability centers:	126.686	45.7726	33242
154	155	Daowai District Lei Feng Volunteer Service Station	Administrative Services Facilities	Community public services	126.629	45.7696	16218
155	156	Daowai District Lei Feng Volunteer Service Station	Administrative Services Facilities	Community public services	126.691	45.7847	34641
156	157	Daowai District Lei Feng Volunteer Service Station	Administrative Services Facilities	Community public services	126.652	45.7824	22370
157	158	Lei Feng Volunteer Service Station	Administrative Services Facilities	Community public services	126.688	45.7783	33939
158	159	Haiying LTL Cargo Acceptance Office	Administrative Services Facilities	Community public services	126.647	45.7752	21650
159	160	Ranhua Electrical Appliance Repair Department	Administrative Services Facilities	Community public services	126.632	45.783	17010
160	161	Perfect Love Product Service Center	Administrative Services Facilities	Community public services	126.658	45.7852	24480
161	162	Harbin Vocational and Technical College New Student Service Center	Administrative Services Facilities	Community public services	126.641	45.7706	19639
162	163	Anle Street Office Home Aged Care Facilities Center	Aged Care Facilities	Retirement facilities	126.646	45.7153	20580
163	164	Xiangfang District Disability Comprehensive Service Center	Administrative Services Facilities	Disability centers:	126.654	45.7006	23323
164	165	Xiangmu Community Home Aged Care Facilities Station	Aged Care Facilities	Retirement facilities	126.722	45.7291	43172
165	166	Xihe Heating Pipe Repair Station	Administrative Services Facilities	Community public services	126.647	45.7159	21255
166	167	Changkang Puai Service Center	Administrative Services Facilities	Community public services	126.664	45.7142	26085
167	168	Military Service Society	Administrative Services Facilities	Community public services	126.678	45.7229	30265
168	169	Harbin Yidian Public Welfare Service Center	Administrative Services Facilities	Community public services	126.707	45.7438	39816
169	170	Jijixiang Convenience Services Facilities station	Administrative Services Facilities	Community public services	126.696	45.7273	35738
170	171	Community postal payment service station	Administrative Services Facilities	Community public services	126.649	45.7152	21250
171	173	Express delivery service point	Administrative Services Facilities	Community public services	126.704	45.7201	39093
172	174	Dacha.com service station	Administrative Services Facilities	Community public services	126.688	45.6909	33485
173	175	Home delivery fresh and affordable community service center	Administrative Services Facilities	Community public services	126.653	45.6881	22507
174	176	Jinnuo home service one-stop service center	Administrative Services Facilities	Community public services	126.684	45.7138	32212
175	177	Comprehensive payment service station	Administrative Services Facilities	Community public services	126.708	45.7046	40278
176	178	Xiangfang District Township Office Jie Li Community Service Station	Administrative Services Facilities	Community public services	126.675	45.707	29479
177	179	Jianmin Health Service Station	Administrative Services Facilities	Community public services	126.646	45.7204	20601
178	180	Jijixiang Convenience Services Facilities Station	Administrative Services Facilities	Community public services	126.69	45.6942	34197
179	181	Community broadband service station	Administrative Services Facilities	Community public services	126.663	45.7121	25345
180	182	Volunteer Service Station	Administrative Services Facilities	Community public services	126.677	45.7256	30276
181	183	Harbin Huimin Service Center	Administrative Services Facilities	Community public services	126.684	45.719	32242
182	184	Jiayuan Xincheng Community Mutual Aid Cooperative	Administrative Services Facilities	Community public services	126.698	45.7217	37049
183	185	Shengchong Motor Vehicle Registration Service Station	Administrative Services Facilities	Community public services	126.748	45.7263	46426
184	186	Harmonious labor security	Administrative Services Facilities	Community public services	126.673	45.7205	28838
185	187	Daowai District Tiesi Community Home Aged Care Facilities Center	Aged Care Facilities	Retirement facilities	126.685	45.7647	32510
186	188	China Post Community Service Station	Administrative Services Facilities	Community public services	126.682	45.7318	31642
187	189	Harbin joins hands with smart service center for the elderly	Administrative Services Facilities	Community public services	126.689	45.766	33878
188	190	Heilongjiang Changling Member Service Center Headquarters	Administrative Services Facilities	Community public services	126.688	45.763	33855
189	191	Shu Ge Family Service Station	Administrative Services Facilities	Community public services	126.698	45.764	37225
190	192	Sujia Yutu Xiangfang District Service Center	Administrative Services Facilities	Community public services	126.685	45.7327	33041
191	193	China Post Community Service Station	Administrative Services Facilities	Community public services	126.694	45.7635	35842
192	194	K. Wah Chinese and Western Medicine Clinic	Administrative Services Facilities	Community public services	126.638	45.7264	18655
193	195	Bo Fei Healthy Living Center	Administrative Services Facilities	Community public services	126.631	45.726	16622
194	196	Xiangfang District Wangzhao Subdistrict Office Science and Technology Community Ethics Lecture Hall	Administrative Services Facilities	Community public services	126.628	45.7268	15951
195	197	Hua Wei Pharmacy	Administrative Services Facilities	Community public services	126.639	45.7222	18621
196	198	Technology Community Home Aged Care Facilities Station	Aged Care Facilities	Retirement facilities	126.628	45.7267	15951
197	199	Charity Health Checkup Center	Administrative Services Facilities	Community public services	126.638	45.7264	18655
198	200	Yilin Cloud Optical Fiber Service Center	Administrative Services Facilities	Community public services	126.655	45.7322	23485
199	201	Hadou Heating Charge Service Hall	Administrative Services Facilities	Community public services	126.652	45.7342	22109
200	202	Li's Li Huifang Specialist in Cervical and Lumbar Disc Herniation	Administrative Services Facilities	Community public services	126.646	45.7358	20700
201	203	Yunda Provincial Hospital Service Station	Administrative Services Facilities	Community public services	126.665	45.7249	26135
202	204	Changjian Zhongyou Community Experience Center	Administrative Services Facilities	Community public services	126.66	45.727	24756
203	205	Quan Tai Logistics Co., Ltd.	Administrative Services Facilities	Community public services	126.628	45.6804	15739
204	206	Dental insurance designated points	Administrative Services Facilities	Community public services	126.632	45.6838	17086
205	207	Shanghai Pharmacy Keyuan Pharmacy	Administrative Services Facilities	Community public services	126.629	45.6942	15814
206	208	Hua Ai Clinic	Administrative Services Facilities	Community public services	126.624	45.6812	15020
207	209	Jintian Love Pharmacy	Administrative Services Facilities	Community public services	126.632	45.6818	17077
208	210	Baofeng Pharmacy	Administrative Services Facilities	Community public services	126.629	45.6836	15751
209	211	Yanxing Pharmacy	Administrative Services Facilities	Community public services	126.629	45.6836	15751
210	212	Shanxiuge Pharmacy	Administrative Services Facilities	Community public services	126.63	45.7042	16528
211	213	Meiyimei Pharmaceutical Chain	Administrative Services Facilities	Community public services	126.629	45.6924	15808
212	214	Xuanqi Dental	Administrative Services Facilities	Community public services	126.63	45.6839	15752
213	215	Zenghua Pharmacy	Administrative Services Facilities	Community public services	126.628	45.6837	15751
214	216	Chinese Health Center	Administrative Services Facilities	Community public services	126.634	45.6895	17119
215	217	Fourteen	Administrative Services Facilities	Community public services	126.635	45.6829	17741
216	218	Mengniu not to mention how beautiful it is	Administrative Services Facilities	Community public services	126.629	45.6936	15814
217	219	Shaoguozi pure grains	Administrative Services Facilities	Community public services	126.63	45.6918	16455
218	220	Yuexing Community Party and Mass Service Center	Administrative Services Facilities	Community public services	126.637	45.6823	17735
219	221	Second Hospital Family Area Community Retirees Management Service Station	Administrative Services Facilities	Community public services	126.618	45.696	13093
220	222	Learn from Lei Feng Volunteer Service Station	Administrative Services Facilities	Community public services	126.632	45.7048	16532
221	223	Loctite Liangjia Service Station	Administrative Services Facilities	Community public services	126.629	45.6983	15839
222	224	Didi offline service station	Administrative Services Facilities	Community public services	126.646	45.7378	20717
223	225	Cultural Station of Gongle Street Office, Daoli District, Harbin City	Cultural and Sports Facilities	Community Cultural Centers	126.606	45.7467	10035
224	226	Daxing Subdistrict Office Cultural Station	Cultural and Sports Facilities	Community Cultural Centers	126.636	45.7877	18378
225	227	Chengxiang Road Subdistrict Office Cultural Center	Administrative Services Facilities	Community public services	126.576	45.7274	3755
226	228	Xinhua Subdistrict Office Elu Community Comprehensive Cultural Service Center	Administrative Services Facilities	Community public services	126.582	45.7328	3813
227	229	Steel Community Property Service Station, Jianguo Street Office, Daoli District, Harbin City	Administrative Services Facilities	Community public services	126.586	45.7416	4594
228	230	Hexing Road Subdistrict Office Electric Meter Community	Administrative Services Facilities	Community public services	126.607	45.73	9924
229	231	Tongda Subdistrict Office Home Aged Care Facilities Station	Aged Care Facilities	Retirement facilities	126.62	45.7362	13275
230	232	Gexin Subdistrict Office Wenping Community	Cultural and Sports Facilities	Community Activity Centers	126.647	45.7452	21432
231	233	Xuefu 4th Community, Baobian Road Sub-district Office, Nangang District	Cultural and Sports Facilities	Community Activity Centers	126.602	45.6929	8334
232	234	Chongjian Subdistrict Office Park Community	Administrative Services Facilities	Community public services	126.655	45.7889	23808
233	235	Daowai District Dayoufang Street Office Tiesi Community	Administrative Services Facilities	Community public services	126.683	45.7652	31824
234	236	Locomotive Subdistrict Office Nanke Community	Cultural and Sports Facilities	Community Activity Centers	126.705	45.7804	39376
235	237	Binjiang Subdistrict Office Chunmu Community	Cultural and Sports Facilities	Community Activity Centers	126.657	45.7783	23756
236	238	Yongping Community Property Service Station, Fanhua Street Office, Daowai District, Harbin City	Administrative Services Facilities	Community public services	126.663	45.7828	25753
237	239	Community Children's Home Tongle Community, Liaoyuan Street Office, Nangang District, Harbin City	Cultural and Sports Facilities	Community Activity Centers	126.653	45.7709	22999
238	240	Xinyi Subdistrict Office Yiji Community	Cultural and Sports Facilities	Community Activity Centers	126.717	45.788	42817
239	241	Renli Subdistrict Office Xuguang Community	Cultural and Sports Facilities	Community Activity Centers	126.652	45.7841	22379
240	242	Jianping Community, Taiping Subdistrict Office, Daowai District, Harbin City	Cultural and Sports Facilities	Community Activity Centers	126.677	45.7872	30557
241	243	Welfare Community of Daqing Road Subdistrict Office, Xiangfang District	Cultural and Sports Facilities	Community Activity Centers	126.657	45.705	23971
242	244	Hongqi Street Sub-district Office Hongqi Community	Cultural and Sports Facilities	Community Activity Centers	126.683	45.7285	32295
243	245	Tongtian Subdistrict Office Community Service Center	Cultural and Sports Facilities	Community Activity Centers	126.696	45.7259	36396
244	246	Songhuajiang Subdistrict Office Legal Service Station	Administrative Services Facilities	Community public services	126.624	45.7545	14786
245	247	Tongtian Subdistrict Office Telecom Community Legal Rights Protection Station for Disabled Persons	Administrative Services Facilities	Disability centers:	126.702	45.7272	38465
246	248	Sankeshu Subdistrict Office Labor and Social Security Office	Administrative Services Facilities	Community public services	126.69	45.7897	33996
247	249	Binjiang Subdistrict Office Labor and Social Security Office	Administrative Services Facilities	Community public services	126.647	45.7753	20997
248	250	Jingwei Subdistrict Office Central Kindergarten	Childcare Facilities	kindergarten	126.609	45.765	10839
249	251	The Jianguo Street Office of Daoli District, Harbin City proposes a community multi-functional activity room	Cultural and Sports Facilities	Community Activity Centers	126.599	45.7471	8022
250	252	Daowai District Dayoufang Subdistrict Office Baoda Community Resident Health School	Administrative Services Facilities	Community public services	126.688	45.7782	33939
251	254	Dayoufang Subdistrict Office Comprehensive Cultural Station	Cultural and Sports Facilities	Community Cultural Centers	126.684	45.7655	32512
252	255	Daowai District Nanzhi Road Subdistrict Office Taishan Community Home Aged Care Facilities Station	Aged Care Facilities	Retirement facilities	126.691	45.764	34542
253	256	Heping Road Subdistrict Office Fenghua Community Home Aged Care Facilities Station	Aged Care Facilities	Retirement facilities	126.659	45.737	24143
15330	15909	Vinh City Longtai Moral Nursing Home	Aged Care Facilities	Retirement facilities	126.651	45.765	22284
25329	31102	Qunli small restaurant door-to-door quiet spot	Healthcare facilities	Health services	126.56	45.7467	2680
28120	34546	Daoli District Library	Cultural and Sports Facilities	Community Cultural Centers	126.615	45.7683	12207
28121	34547	Qunli Health Ecological Park Reading Room	Cultural and Sports Facilities	Community Cultural Centers	126.532	45.7073	208
28122	34548	Daoli District Library	Cultural and Sports Facilities	Community Cultural Centers	126.62	45.7738	13553
28123	34549	Harbin Municipal Library Meichen Community Branch	Cultural and Sports Facilities	Community Cultural Centers	126.572	45.7337	3190
28124	34550	library	Cultural and Sports Facilities	Community Cultural Centers	126.603	45.7382	8614
28125	34551	Harbin Water Supply Group Co., Ltd. Retired Cadres Service Center	Cultural and Sports Facilities	Community Activity Centers	126.596	45.7426	6619
28126	34552	community residents club	Cultural and Sports Facilities	Community Activity Centers	126.617	45.7568	12782
28127	34553	Gongnong Street Shenghe Community Neighborhood Committee Elderly Activity Center	Cultural and Sports Facilities	Community Activity Centers	126.564	45.7482	3384
28128	34554	Friendship Village Youth Activity Center	Cultural and Sports Facilities	Community Activity Centers	126.55	45.7114	1699
28129	34555	Senior activity home	Cultural and Sports Facilities	Community Activity Centers	126.597	45.7388	7329
28130	34556	Veteran Cadre Activity Center	Cultural and Sports Facilities	Community Activity Centers	126.619	45.7812	13615
28131	34557	Heilongjiang Provincial Library	Cultural and Sports Facilities	Community Cultural Centers	126.679	45.7469	31071
28132	34558	Harbin Library	Cultural and Sports Facilities	Community Cultural Centers	126.606	45.7059	9810
28133	34559	Fan Deng reads	Cultural and Sports Facilities	Community Cultural Centers	126.582	45.7066	3542
28134	34560	Harbin Nangang District Library	Cultural and Sports Facilities	Community Cultural Centers	126.645	45.7511	20804
28135	34561	Heilongjiang Mobile Retirees Activity Center	Cultural and Sports Facilities	Community Activity Centers	126.677	45.7497	30372
28136	34562	24-hour self-service library	Cultural and Sports Facilities	Community Cultural Centers	126.678	45.7469	31071
28137	34563	Harbin Institute of Technology-Library	Cultural and Sports Facilities	Community Cultural Centers	126.626	45.7433	15307
28138	34564	Heilongjiang University-Library	Cultural and Sports Facilities	Community Cultural Centers	126.613	45.7065	11791
28139	34565	Harbin Engineering Library	Cultural and Sports Facilities	Community Cultural Centers	126.682	45.7741	31869
28140	34566	Harbin Medical University Library	Cultural and Sports Facilities	Community Cultural Centers	126.615	45.6963	11750
28141	34567	Harbin Institute of Technology Second Campus Library	Cultural and Sports Facilities	Community Cultural Centers	126.678	45.7549	30384
28142	34568	Huixuantang stationery flagship store	Cultural and Sports Facilities	Community Cultural Centers	126.617	45.7316	12555
28143	34569	Provincial Library	Cultural and Sports Facilities	Community Cultural Centers	126.617	45.7297	12542
28144	34570	Tobacco Industry Co., Ltd. (Harbin Tobacco Factory) Trade Union Library	Cultural and Sports Facilities	Community Cultural Centers	126.651	45.7683	22306
28145	34571	Luffy Bilingual Library	Cultural and Sports Facilities	Community Cultural Centers	126.629	45.7542	16086
28146	34572	gs book bar	Cultural and Sports Facilities	Community Cultural Centers	126.638	45.7539	46921
28147	34573	Tianyue Community Activity Room	Cultural and Sports Facilities	Community Activity Centers	126.591	45.7074	5603
28148	34574	Qiaolinglong Oriental Science Library	Cultural and Sports Facilities	Community Cultural Centers	126.641	45.7582	19547
28149	34575	Northeast Forestry University Retired Cadre Activity Center	Cultural and Sports Facilities	Community Activity Centers	126.627	45.7139	15894
28150	34576	HONE	Cultural and Sports Facilities	Community Cultural Centers	126.638	45.7573	18852
28151	34577	Harbin Children's Library	Cultural and Sports Facilities	Community Cultural Centers	126.635	45.7636	18237
28152	34578	Bayi Veteran Cadres Activity Center	Cultural and Sports Facilities	Community Activity Centers	126.677	45.7766	30484
28153	34579	BOOKBAG	Cultural and Sports Facilities	Community Cultural Centers	126.586	45.6881	4128
28154	34580	Veteran Soldiers and Cadres Association	Cultural and Sports Facilities	Community Activity Centers	126.63	45.7485	16039
28155	34581	Harbin Normal University Retired Staff Activity Center	Cultural and Sports Facilities	Community Activity Centers	126.617	45.7243	12515
28156	34582	Provincial Library of Xianfeng Road Street, Nangang District	Cultural and Sports Facilities	Community Cultural Centers	126.678	45.7548	30384
28157	34583	Entrepreneur Activity Center	Cultural and Sports Facilities	Community Activity Centers	126.63	45.7519	16069
28158	34584	Beidahuang Group General Administration Retired Cadres' Home	Cultural and Sports Facilities	Community Activity Centers	126.689	45.7455	33796
28159	34585	Heilongjiang Provincial Painting Academy Exhibition Hall	Cultural and Sports Facilities	Community Cultural Centers	126.683	45.7401	32362
28160	34586	Harbin Medical University Retired Cadres Activity Center	Cultural and Sports Facilities	Community Activity Centers	126.613	45.7014	11766
28161	34587	Heilongjiang Provincial Industry and Information Technology Commission Veteran Cadre Activity Center	Cultural and Sports Facilities	Community Activity Centers	126.644	45.7453	20146
28162	34588	Harbin Railway Bureau Veteran Cadre Activity Station	Cultural and Sports Facilities	Community Activity Centers	126.631	45.749	16810
28163	34589	China Railway 22nd Bureau Harbin Construction Company Veteran Cadre Activity Center	Cultural and Sports Facilities	Community Activity Centers	126.622	45.7435	14046
28164	34590	Heilongjiang Provincial Elderly Cadre Activity Training Center	Cultural and Sports Facilities	Community Activity Centers	126.696	45.7472	36482
28165	34591	Provincial veteran cadre activity center auxiliary building	Cultural and Sports Facilities	Community Activity Centers	126.695	45.7477	35815
28166	34592	Sanitation Workers’ Home Reading Room	Cultural and Sports Facilities	Community Cultural Centers	126.688	45.7872	33312
28167	34593	Harbin Red Cross Center Blood Station	Cultural and Sports Facilities	Community Cultural Centers	126.692	45.7687	35205
28168	34594	Maritime Safety Administration Retired Cadres Activity Center	Cultural and Sports Facilities	Community Activity Centers	126.637	45.7882	18383
28169	34595	Honghe Community Elderly Activity Station	Cultural and Sports Facilities	Community Activity Centers	126.688	45.7808	33950
28170	34596	Elderly activity room mahjong parlor	Cultural and Sports Facilities	Community Activity Centers	126.719	45.7709	43486
28171	34597	Xiangfang District Library	Cultural and Sports Facilities	Community Cultural Centers	126.664	45.7038	26010
28172	34598	Haifushan Hydrological Park Owners’ Reading Room	Cultural and Sports Facilities	Community Cultural Centers	126.653	45.6881	22507
28173	34599	Harbin Library	Cultural and Sports Facilities	Community Cultural Centers	126.726	45.7468	44074
28174	34600	Harbin Library	Cultural and Sports Facilities	Community Cultural Centers	126.681	45.7366	31666
28175	34601	Veteran Cadre Activity Center	Cultural and Sports Facilities	Community Activity Centers	126.678	45.7195	30916
28176	34602	Harbin Municipal Library 116 Middle School Branch	Cultural and Sports Facilities	Community Cultural Centers	126.679	45.7274	30960
28177	34603	Harbin Electric Retired Cadres Activity Center	Cultural and Sports Facilities	Community Activity Centers	126.649	45.7094	21207
28178	34604	Veteran Cadre Activity Center	Cultural and Sports Facilities	Community Activity Centers	126.688	45.7322	33730
28179	34605	Gospel Love Elderly Apartment Activity Center	Cultural and Sports Facilities	Community Activity Centers	126.678	45.7234	30273
28180	34606	Northeast Agricultural College Retired Staff Activity Center	Cultural and Sports Facilities	Community Activity Centers	126.718	45.7346	42491
28181	34607	Senior citizen activity room	Cultural and Sports Facilities	Community Activity Centers	126.684	45.7056	32171
28182	34608	Harbin City Xiangfang District Timber Elderly Activity Room	Cultural and Sports Facilities	Community Activity Centers	126.714	45.7305	41761
28183	34609	Xiangyun Jubao Elderly Activity Station	Cultural and Sports Facilities	Community Activity Centers	126.699	45.6873	37469
28184	34610	FAW Group Harbin Light Vehicle Factory Veteran Cadre Activity Room	Cultural and Sports Facilities	Community Activity Centers	126.67	45.7064	28124
28185	34611	Steam Turbine Plant Veteran Cadres Activity Center	Cultural and Sports Facilities	Community Activity Centers	126.679	45.7052	30843
28186	34612	Senior Activity Center	Cultural and Sports Facilities	Community Activity Centers	126.655	45.6931	23279
28187	34613	Harbin Electric Power Bureau Retired Employees Activity Center	Cultural and Sports Facilities	Community Activity Centers	126.655	45.7134	23407
28188	34614	library	Cultural and Sports Facilities	Community Cultural Centers	126.645	45.7251	20616
28189	34615	Jiatong Book Bar	Cultural and Sports Facilities	Community Cultural Centers	126.625	45.6801	15017
28190	34616	Harbin Vocational and Technical College (School Campus) Library	Cultural and Sports Facilities	Community Cultural Centers	126.612	45.6818	10996
28191	34617	Starlight Senior Home	Cultural and Sports Facilities	Community Activity Centers	126.657	45.7774	24431
28192	34618	Boya Book Culture and Education	Cultural and Sports Facilities	Community Cultural Centers	126.657	45.7323	24106
28193	34619	Heilongjiang Airport Management Group Co., Ltd. Retirees Service Center	Cultural and Sports Facilities	Community Activity Centers	126.668	45.7363	27572
28194	34620	Heilongjiang Provincial Industry and Information Technology Commission Machinery Veteran Cadre Activity Center	Cultural and Sports Facilities	Community Activity Centers	126.656	45.7393	23515
28195	34621	Installation engineering company retired employee activity room	Cultural and Sports Facilities	Community Activity Centers	126.638	45.7172	18579
28196	34623	Statistics Bureau Retired Cadres Activity Center	Cultural and Sports Facilities	Community Activity Centers	126.671	45.7387	28292
28197	34624	Heilongjiang Province Science Education Base Daoli Children's Palace	Cultural and Sports Facilities	Community Cultural Centers	126.579	45.7367	3863
28198	34625	Aijian Street Ziyuan Community Minors Cultural and Sports Activity Center	Cultural and Sports Facilities	Community Cultural Centers	126.601	45.7636	8115
28199	34627	Jingjing Office Comprehensive Cultural Activity Station	Cultural and Sports Facilities	Community Cultural Centers	126.605	45.7606	9443
28200	34628	Honglingguo Cultural and Art Activity Center	Cultural and Sports Facilities	Community Cultural Centers	126.593	45.7481	5977
28201	34629	Community minors cultural and sports activity center	Cultural and Sports Facilities	Community Cultural Centers	126.608	45.7433	10691
28202	34630	Daoli District Community Minors Cultural and Sports Activity Center	Cultural and Sports Facilities	Community Cultural Centers	126.54	45.7165	1022
28203	34631	Daoli District Community Minors Cultural and Sports Activity Center	Cultural and Sports Facilities	Community Cultural Centers	126.615	45.7531	12102
28204	34632	Harbin Institute of Technology Activity Center	Cultural and Sports Facilities	Community Cultural Centers	126.625	45.7372	15287
28205	34634	Youth Culture and Art Education Activity Center	Cultural and Sports Facilities	Community Cultural Centers	126.648	45.7586	21524
28206	34635	The second site of Nangang District Cultural Center	Cultural and Sports Facilities	Community Cultural Centers	126.643	45.7485	20159
28207	34636	Wanggang Street Comprehensive Cultural Station	Cultural and Sports Facilities	Community Cultural Centers	126.586	45.6842	4111
28208	34637	Songhuajiang Community Cultural and Sports Activity Room, Songhuajiang Street, Nangang District, Harbin City	Cultural and Sports Facilities	Community Cultural Centers	126.626	45.7485	15333
28209	34638	Upper Children's Palace	Cultural and Sports Facilities	Community Cultural Centers	126.638	45.7557	18837
28210	34639	Nangang Cultural Center	Cultural and Sports Facilities	Community Cultural Centers	126.645	45.7512	20804
28211	34640	Heilongjiang Province Philatelic Association Activity Base	Cultural and Sports Facilities	Community Cultural Centers	126.634	45.7583	17544
28212	34641	Gongan Street Community Cultural and Sports Activity Room	Cultural and Sports Facilities	Community Cultural Centers	126.659	45.7682	24989
28213	34642	Xinfa Middle School Community Cultural and Sports Activity Room	Cultural and Sports Facilities	Community Cultural Centers	126.66	45.7686	24994
28214	34643	Songlei Community Cultural Activity Room, Wanggang Town, Nangang District Nangang District Cultural Activity Station	Cultural and Sports Facilities	Community Cultural Centers	126.579	45.6819	3419
28215	34644	Wenqiao Community Cultural and Sports Activity Center	Cultural and Sports Facilities	Community Cultural Centers	126.645	45.7379	20717
28216	34645	Cultural Center	Cultural and Sports Facilities	Community Cultural Centers	126.643	45.7485	20159
28217	34646	Olinde Health and Cultural Activity Center	Cultural and Sports Facilities	Community Cultural Centers	126.672	45.7493	28984
28218	34647	French Cultural Center of Harbin Institute of Technology	Cultural and Sports Facilities	Community Cultural Centers	126.628	45.7421	16009
28219	34648	Avant-Garde Community Cultural and Sports Activity Room	Cultural and Sports Facilities	Community Cultural Centers	126.623	45.6682	14307
28220	34649	Heilongjiang Provincial Intangible Cultural Heritage Exhibition and Sales Center	Cultural and Sports Facilities	Community Cultural Centers	126.635	45.7552	17531
28221	34650	Hasi Youth Education Activity Center	Cultural and Sports Facilities	Community Cultural Centers	126.583	45.7089	4231
28222	34651	North China Community Minors Cultural and Sports Activity Center	Cultural and Sports Facilities	Community Cultural Centers	126.672	45.7888	28566
28223	34653	Wanggang Town Comprehensive Cultural Station	Cultural and Sports Facilities	Community Cultural Centers	126.61	45.6801	10982
28224	34654	Haping Community Cultural Activity Room	Cultural and Sports Facilities	Community Cultural Centers	126.634	45.6895	17777
28226	34658	Yuecheng Community Activity Room, Haxi Street, Nangang District	Cultural and Sports Facilities	Community Activity Centers	126.586	45.707	4224
28227	34659	Xusheng Electric Tower Community Resident Service Activity Station	Cultural and Sports Facilities	Community Activity Centers	126.669	45.7197	27471
28228	34671	Candy Hotel Senior Apartment	Aged Care Facilities	rehabilitation services	126.594	45.7512	6008
28229	34672	Xinyue Senior Apartment	Aged Care Facilities	rehabilitation services	126.543	45.7147	1003
28230	34673	Rujia Senior Apartment	Aged Care Facilities	rehabilitation services	126.587	45.75	5311
28231	34674	Fushou Ankang Senior Apartment	Aged Care Facilities	rehabilitation services	126.608	45.7488	10050
28232	34675	Fujia Senior Apartment	Aged Care Facilities	rehabilitation services	126.605	45.7619	8747
28233	34676	Love Apartment for the Elderly	Aged Care Facilities	rehabilitation services	126.576	45.7374	3241
28234	34677	Shengyuan Home Senior Apartment	Aged Care Facilities	rehabilitation services	126.627	45.7672	15515
28235	34678	Sunset Red Senior Apartment	Aged Care Facilities	rehabilitation services	126.607	45.7573	10106
28236	34679	Family-friendly senior apartment	Aged Care Facilities	rehabilitation services	126.53	45.7149	340
28237	34680	RN Chengxin Senior Apartment	Aged Care Facilities	rehabilitation services	126.578	45.7453	3985
28238	34681	Gongda Group Senior Apartment	Aged Care Facilities	rehabilitation services	126.618	45.7798	12929
28239	34682	Ankang Senior Apartment	Aged Care Facilities	rehabilitation services	126.576	45.7326	3166
28240	34683	Hongxu Senior Apartment	Aged Care Facilities	rehabilitation services	126.586	45.7524	4697
28241	34684	Harbin Guan Ai Senior Apartment	Aged Care Facilities	rehabilitation services	126.588	45.7375	5190
28242	34686	Shanyuan Senior Apartment	Aged Care Facilities	rehabilitation services	126.532	45.7126	259
28243	34687	Hui Weimin Senior Apartment	Aged Care Facilities	rehabilitation services	126.505	45.7183	485
28244	34688	Baoyuan Senior Apartment	Aged Care Facilities	rehabilitation services	126.578	45.74	3916
28245	34689	Livable Home - Apartment for the Elderly	Aged Care Facilities	rehabilitation services	126.517	45.7152	334
28246	34690	Anxin Senior Apartment	Aged Care Facilities	rehabilitation services	126.584	45.7496	4670
28247	34691	Love Apartment for the Elderly	Aged Care Facilities	rehabilitation services	126.587	45.756	5382
28248	34692	Hongfu Senior Apartment	Aged Care Facilities	rehabilitation services	126.5	45.7126	263
28249	34693	Love Apartment for the Elderly	Aged Care Facilities	rehabilitation services	126.578	45.7469	4006
28250	34694	Hebai community senior apartment	Aged Care Facilities	rehabilitation services	126.578	45.7417	3930
28251	34695	Warm Apartment for the Elderly in Xiangfang District, Harbin	Aged Care Facilities	rehabilitation services	126.687	45.753	33141
28252	34696	Harbin Warm Apartment for the Elderly	Aged Care Facilities	rehabilitation services	126.689	45.7535	33825
28253	34697	Fuxing Senior Apartment	Aged Care Facilities	rehabilitation services	126.673	45.7496	28989
28254	34699	Fu'an Senior Apartment	Aged Care Facilities	rehabilitation services	126.619	45.7151	13163
28255	34700	Fuxiang Senior Apartment	Aged Care Facilities	rehabilitation services	126.667	45.7497	26924
28256	34701	Yinghua Senior Apartment	Aged Care Facilities	rehabilitation services	126.686	45.7588	33172
28257	34702	Renai Senior Apartment	Aged Care Facilities	rehabilitation services	126.707	45.7579	39899
28258	34703	Changshouyuan Senior Apartment	Aged Care Facilities	rehabilitation services	126.707	45.7575	39897
28259	34704	Laolaifu Senior Apartment	Aged Care Facilities	rehabilitation services	126.705	45.7541	39882
28260	34705	Canaan Senior Apartments	Aged Care Facilities	rehabilitation services	126.706	45.7541	39882
28261	34706	Heilongjiang Guangtongda Senior Apartment	Aged Care Facilities	rehabilitation services	126.62	45.7367	14004
28262	34707	Xuanyuan Senior Apartment	Aged Care Facilities	rehabilitation services	126.624	45.7351	14649
28263	34708	Senior housing	Aged Care Facilities	rehabilitation services	126.597	45.7059	7052
28264	34709	Harmony Senior Apartment	Aged Care Facilities	rehabilitation services	126.625	45.7004	15168
28265	34710	Hejia Senior Apartment	Aged Care Facilities	rehabilitation services	126.583	45.6812	3413
28266	34711	Shanyuanju Senior Apartment	Aged Care Facilities	rehabilitation services	126.645	45.7825	20366
28267	34712	Hongfu Senior Apartment	Aged Care Facilities	rehabilitation services	126.698	45.7744	36575
28268	34713	Decai Senior Apartment, Daowai District, Binshi	Aged Care Facilities	rehabilitation services	126.696	45.7878	36657
28269	34714	Xinai Senior Apartment	Aged Care Facilities	rehabilitation services	126.704	45.7671	38623
28270	34715	Kangxin Senior Apartment	Aged Care Facilities	rehabilitation services	126.7	45.7805	37991
28271	34716	Rongfu Kangnian Apartment for the Elderly	Aged Care Facilities	rehabilitation services	126.684	45.7778	32571
28272	34717	Bailing Apartment for the Elderly, Daowai District, Harbin City	Aged Care Facilities	rehabilitation services	126.694	45.7916	36000
28273	34718	Halal Senior Apartment	Aged Care Facilities	rehabilitation services	126.637	45.7892	18384
28274	34719	Rujia Senior Apartment	Aged Care Facilities	rehabilitation services	126.709	45.7883	40782
28275	34720	Bijiale Senior Apartment	Aged Care Facilities	rehabilitation services	126.71	45.7881	40777
28276	34721	Fuxing Senior Apartment	Aged Care Facilities	rehabilitation services	126.694	45.7675	35854
28277	34722	Longfu Senior Apartment	Aged Care Facilities	rehabilitation services	126.691	45.7856	34642
28278	34723	Warm Senior Apartment	Aged Care Facilities	rehabilitation services	126.695	45.7728	35901
28279	34724	North China Senior Apartments	Aged Care Facilities	rehabilitation services	126.672	45.7832	28538
28280	34725	Fuyingtiantian Senior Apartment	Aged Care Facilities	rehabilitation services	126.691	45.7704	34569
28281	34726	Tianyuan Senior Apartment	Aged Care Facilities	rehabilitation services	126.699	45.7844	37336
28282	34727	Blessings Senior Apartment	Aged Care Facilities	rehabilitation services	126.706	45.7725	39984
28283	34728	Xingfujia Senior Apartment	Aged Care Facilities	rehabilitation services	126.708	45.7963	40824
28284	34729	Home-like senior apartment	Aged Care Facilities	rehabilitation services	126.694	45.7675	35854
28285	34730	Senior housing	Aged Care Facilities	rehabilitation services	126.719	45.771	42682
28286	34732	Dinglin Senior Apartment	Aged Care Facilities	rehabilitation services	126.714	45.7883	42084
28287	34733	Tongle Senior Apartment	Aged Care Facilities	rehabilitation services	126.651	45.7828	22368
28288	34734	Longtai Senior Apartment	Aged Care Facilities	rehabilitation services	126.689	45.782	33956
28289	34735	Fushoukang Senior Apartment	Aged Care Facilities	rehabilitation services	126.747	45.713	45690
28290	34736	Harbin Kaifeng Senior Apartment	Aged Care Facilities	rehabilitation services	126.707	45.7438	39816
28291	34737	Fraternity Home Senior Apartment	Aged Care Facilities	rehabilitation services	126.696	45.7217	36378
28292	34738	Rome Senior Apartments	Aged Care Facilities	rehabilitation services	126.663	45.715	25368
28293	34739	Military Wives Help Elderly Families and Residential Apartments for the Elderly	Aged Care Facilities	rehabilitation services	126.701	45.7316	37771
28294	34740	Fuxiang Senior Apartment	Aged Care Facilities	rehabilitation services	126.694	45.726	35731
28295	34741	Harbin Changshouju Senior Apartment	Aged Care Facilities	rehabilitation services	126.653	45.7093	22641
28296	34742	Fukang Senior Apartment	Aged Care Facilities	rehabilitation services	126.689	45.6953	33515
28297	34743	Guandong Renjia Senior Apartment	Aged Care Facilities	rehabilitation services	126.676	45.7225	30264
28298	34744	Futai Yile Senior Apartment	Aged Care Facilities	rehabilitation services	126.696	45.6938	36224
28299	34745	Fushouju Senior Apartment	Aged Care Facilities	rehabilitation services	126.702	45.7274	38466
28300	34746	Kanglai Senior Apartment	Aged Care Facilities	rehabilitation services	126.701	45.7284	38469
28301	34747	Ruyi Senior Apartment	Aged Care Facilities	rehabilitation services	126.675	45.7245	29572
28302	34748	Metro Bay Senior Apartment	Aged Care Facilities	rehabilitation services	126.683	45.6895	32088
28303	34749	Minle Senior Apartment	Aged Care Facilities	rehabilitation services	126.739	45.7238	45861
28304	34750	Tangdu Senior Apartment	Aged Care Facilities	rehabilitation services	126.742	45.7359	46097
28305	34751	Rehabilitation apartment for the elderly	Aged Care Facilities	rehabilitation services	126.684	45.708	32186
28306	34752	Aixin Senior Apartment	Aged Care Facilities	rehabilitation services	126.691	45.7224	34366
28307	34753	Xishanyuan Senior Apartment	Aged Care Facilities	rehabilitation services	126.754	45.7262	46428
28308	34754	Hotel senior apartment	Aged Care Facilities	rehabilitation services	126.69	45.6945	34200
28309	34755	Fuxingge Senior Apartment	Aged Care Facilities	rehabilitation services	126.648	45.7078	21200
28310	34756	Harbin Elderly Legal Aid Center	Administrative Services Facilities	Community public services	126.684	45.7468	32390
28311	34758	Senior Living News Reader Life Center	Administrative Services Facilities	Community public services	126.649	45.7524	21472
28312	34762	Kang Le Senior Apartment	Aged Care Facilities	rehabilitation services	126.614	45.7533	12104
28313	34769	Youyuan Senior Apartment	Aged Care Facilities	rehabilitation services	126.601	45.6665	7490
28314	34787	Dawn Rehabilitation Apartment for the Elderly	Aged Care Facilities	rehabilitation services	126.695	45.6862	35523
28315	34790	Harbin Elderly Calligraphy and Painting Research Association	Cultural and Sports Facilities	Community Activity Centers	126.684	45.7469	32390
28316	34791	Heilongjiang Province Elderly Calligraphy and Painting Research Association Harbin Normal University Branch	Cultural and Sports Facilities	Community Activity Centers	126.618	45.7243	12515
28317	34808	Xinfu Senior Apartment	Aged Care Facilities	rehabilitation services	126.558	45.7196	2322
28318	34809	Harbin Daoli District Elderly Rehabilitation Center	Aged Care Facilities	rehabilitation services	126.608	45.771	10188
28319	34810	Jianyuan Elderly Health and Longevity Hall	Aged Care Facilities	rehabilitation services	126.607	45.7598	10126
28320	34811	Tianci Senior Apartment	Aged Care Facilities	rehabilitation services	126.549	45.7002	1594
28321	34812	Sunshine Senior Apartment	Aged Care Facilities	rehabilitation services	126.586	45.7523	4697
28322	34813	Tianlunle Senior Apartment	Aged Care Facilities	rehabilitation services	126.599	45.7614	7448
28323	34814	Community elderly health special care	Aged Care Facilities	rehabilitation services	126.616	45.7635	12838
28324	34815	Starlight Senior Home	Aged Care Facilities	rehabilitation services	126.609	45.7545	10769
28325	34816	Xiao Wu Senior Apartment	Aged Care Facilities	rehabilitation services	126.66	45.7866	25129
28326	34817	Starlight Senior Home	Aged Care Facilities	rehabilitation services	126.69	45.7964	34037
28327	34818	Home Inns for the Elderly	Aged Care Facilities	rehabilitation services	126.691	45.727	34388
28328	34819	Fujia Senior Apartment	Aged Care Facilities	rehabilitation services	126.686	45.6885	32782
28329	34820	Elderly Apartment Health Center	Healthcare facilities	Community Health Service Centre	126.529	45.7152	352
28330	34821	Heilongjiang Medical Health Geriatric Hospital	Healthcare facilities	Health services	126.646	45.7433	20754
28332	34834	Senior Entertainment and Fitness Plaza	Convenience Services Facilities	fitness centre	126.656	45.7337	23490
28333	34836	Yongping Senior Apartment	Aged Care Facilities	rehabilitation services	126.688	45.7645	33870
28334	34837	Brother and Sister Senior Apartment	Aged Care Facilities	rehabilitation services	126.7	45.7349	37779
28335	34838	Chengxin Senior Apartment	Aged Care Facilities	rehabilitation services	126.688	45.7645	33870
28336	34839	Fukang Senior Apartment	Aged Care Facilities	rehabilitation services	126.7	45.7607	37881
28337	34840	Tianen Senior Apartment	Aged Care Facilities	rehabilitation services	126.701	45.7602	37879
28338	34841	Yuanda Senior Apartment	Aged Care Facilities	rehabilitation services	126.638	45.7006	18518
28339	34842	Tianci Senior Apartment	Aged Care Facilities	rehabilitation services	126.632	45.711	16556
28340	34843	Houdefu Senior Apartment	Aged Care Facilities	rehabilitation services	126.606	45.6784	9638
28341	34844	Love Apartment for the Elderly	Aged Care Facilities	rehabilitation services	126.634	45.6885	17770
28342	34845	Cifu Senior Apartment	Aged Care Facilities	rehabilitation services	126.635	45.6891	17777
28343	34852	Senior health center	Aged Care Facilities	rehabilitation services	126.641	45.7216	19991
28344	34858	Love Fushun Apartment for the Elderly	Aged Care Facilities	rehabilitation services	126.662	45.7291	25431
28345	34860	Xiangyuan Elderly Care Enterprise Management Co., Ltd.	Aged Care Facilities	Retirement facilities	126.586	45.7309	4468
28346	34861	Xiangyuan Nursing Home	Aged Care Facilities	Retirement facilities	126.594	45.7319	5822
28347	34862	Runxin Nursing Home	Aged Care Facilities	Retirement facilities	126.506	45.7177	450
28348	34863	Harbin Yimei Nursing Home	Aged Care Facilities	Retirement facilities	126.541	45.6965	838
28349	34864	Engineering Community Home Aged Care Facilities Station	Aged Care Facilities	Retirement facilities	126.598	45.7686	7476
28350	34865	Aged Care Facilities Station, Xintiandi Community, Kang'an Street, Daoli District, Harbin City	Aged Care Facilities	Retirement facilities	126.575	45.7353	3214
28351	34866	Kangtai helps the elderly family	Aged Care Facilities	rehabilitation services	126.529	45.7128	275
28352	34867	Emmanuel Haifu helps elderly families	Aged Care Facilities	rehabilitation services	126.606	45.7595	10122
28353	34868	Younian nursing home	Aged Care Facilities	Retirement facilities	126.583	45.7399	3918
28354	34869	Home Aged Care Facilities Center	Aged Care Facilities	Retirement facilities	126.56	45.7235	2399
28355	34870	Runzetang	Aged Care Facilities	rehabilitation services	126.603	45.7581	8722
28356	34871	Bonnie Zhengyang helps elderly families	Aged Care Facilities	rehabilitation services	126.59	45.7464	5275
28357	34872	Kangan Helps Elderly Families	Aged Care Facilities	rehabilitation services	126.582	45.739	3902
28358	34873	Filial piety, respect for the elderly, food store in Daoli District, Harbin	Aged Care Facilities	rehabilitation services	126.588	45.742	5234
28359	34874	Leqixin helps the elderly with bathing	Aged Care Facilities	Retirement facilities	126.645	45.7562	20847
28360	34875	One Yuan Home Nursing Home	Aged Care Facilities	Retirement facilities	126.563	45.6992	2781
28361	34876	Harbin Nangang District Home Aged Care Facilities Station	Aged Care Facilities	Retirement facilities	126.671	45.7628	28419
28362	34877	Wanfu Kangnian Nursing Home	Aged Care Facilities	Retirement facilities	126.602	45.6972	8367
28363	34878	FSS INFINITY PLAZA	Aged Care Facilities	rehabilitation services	126.637	45.7548	18171
28364	34879	Sunshine Nursing Home	Aged Care Facilities	Retirement facilities	126.69	45.764	34541
28365	34880	Fu Shou Yuan Aged Care Facilities Center	Aged Care Facilities	Retirement facilities	126.656	45.7906	23815
28366	34881	Liming Nursing Home	Aged Care Facilities	rehabilitation services	126.695	45.6861	35523
28367	34882	Hung Fook Nursing Home	Aged Care Facilities	Retirement facilities	126.667	45.7134	26754
28368	34883	Apartment for the elderly	Aged Care Facilities	rehabilitation services	126.632	45.7112	16556
28369	34884	Taikang Pension	Aged Care Facilities	Retirement facilities	126.676	45.7511	30377
28370	34885	Wenxin Disabled Elderly Care Center	Aged Care Facilities	rehabilitation services	126.63	45.6933	16462
28371	34886	blessing nursing home	Aged Care Facilities	Retirement facilities	126.635	45.6891	17777
28372	34887	Heilongjiang Wangzhengwang Rehabilitation Nursing Home	Aged Care Facilities	Retirement facilities	126.662	45.7264	25414
28373	34888	Harbin Nursing Home	Aged Care Facilities	Retirement facilities	126.618	45.6859	13026
28374	34900	Tsui Hoi Nursing Home	Aged Care Facilities	rehabilitation services	126.656	45.7026	23331
28375	34901	Tian'en Nursing Home	Aged Care Facilities	rehabilitation services	126.691	45.7231	34369
28376	34904	Jingying Nursing Home	Aged Care Facilities	rehabilitation services	126.645	45.7346	20689
28377	34905	Lao Lai Le Tuo Home	Aged Care Facilities	rehabilitation services	126.642	45.7287	19373
28378	34908	Passerby King·East Sports Basketball Hall	Cultural and Sports Facilities	gymnasium	126.509	45.6968	121
28379	34909	Chenjin International Badminton Club	Cultural and Sports Facilities	gymnasium	126.544	45.7361	1287
28380	34910	Li Ning Badminton Hall	Cultural and Sports Facilities	gymnasium	126.601	45.7353	7952
28381	34911	Lefeiyue Basketball Club	Cultural and Sports Facilities	gymnasium	126.547	45.7219	1795
28382	34913	Shark Sports Flying Basketball	Cultural and Sports Facilities	gymnasium	126.617	45.7804	12937
28383	34914	MG billiards	Cultural and Sports Facilities	gymnasium	126.606	45.7441	10030
28384	34916	Lexiaoyao Billiards Club	Cultural and Sports Facilities	gymnasium	126.614	45.7548	12116
28385	34917	Tianhe Hall	Cultural and Sports Facilities	gymnasium	126.588	45.7313	5133
28386	34918	Lai Feiyue Basketball Hall	Cultural and Sports Facilities	gymnasium	126.624	45.7666	14875
28387	34919	Deyou Basketball Stadium	Cultural and Sports Facilities	gymnasium	126.508	45.6961	112
28388	34920	Harbin No. 14 Middle School Basketball Hall	Cultural and Sports Facilities	gymnasium	126.577	45.7277	3760
28389	34923	Ingenuity Tennis	Cultural and Sports Facilities	gymnasium	126.533	45.7132	287
28390	34924	Yi Ming Billiards Club	Cultural and Sports Facilities	gymnasium	126.619	45.7694	13524
28391	34925	Youth Palace Basketball Hall	Cultural and Sports Facilities	gymnasium	126.618	45.7802	12937
28392	34926	Feng Ming Table Tennis Club	Cultural and Sports Facilities	gymnasium	126.597	45.7425	7341
28393	34927	Young Eagle Youth Basketball Club	Cultural and Sports Facilities	gymnasium	126.532	45.7084	217
28394	34928	Marriott JOY Trader Joe's Billiards	Cultural and Sports Facilities	gymnasium	126.561	45.7208	2355
28395	34929	Black Eight Billiards Club	Cultural and Sports Facilities	gymnasium	126.554	45.7233	2394
28396	34930	99 billiards club	Cultural and Sports Facilities	gymnasium	126.617	45.7718	12881
28397	34931	Joe's Billiards Club	Cultural and Sports Facilities	gymnasium	126.548	45.7355	1955
28398	34932	Zhusha Sports Flying Basketball Training Institution	Cultural and Sports Facilities	gymnasium	126.553	45.7257	1828
28399	34933	Zhonghe Tennis Hall, Daoli District, Harbin	Cultural and Sports Facilities	gymnasium	126.537	45.6941	790
28400	34934	Set sail for table tennis	Cultural and Sports Facilities	gymnasium	126.6	45.7418	7985
28401	34935	Tulu Pole Billiards and Cards Club	Cultural and Sports Facilities	gymnasium	126.589	45.7544	5367
28402	34936	fairway billiards club	Cultural and Sports Facilities	gymnasium	126.621	45.7675	14197
28403	34937	serve billiards	Cultural and Sports Facilities	gymnasium	126.599	45.7365	7318
28404	34938	Joe's Lover Billiards	Cultural and Sports Facilities	gymnasium	126.593	45.7348	5841
28405	34939	Daoli Tengfei Table Tennis Hall	Cultural and Sports Facilities	gymnasium	126.601	45.7388	7974
28406	34940	Judian Billiards and Cards Club	Cultural and Sports Facilities	gymnasium	126.531	45.7225	593
28407	34941	Shark Sports	Cultural and Sports Facilities	gymnasium	126.601	45.7366	7959
28408	34942	Warwick Surveying and Mapping	Cultural and Sports Facilities	gymnasium	126.592	45.7648	6118
28409	34943	Junshen Joe's Billiards Club	Cultural and Sports Facilities	gymnasium	126.603	45.7549	8707
28410	34944	Zunhuang TOP International Billiards Club	Cultural and Sports Facilities	gymnasium	126.565	45.725	2963
28411	34945	Gongle Table Tennis Hall	Cultural and Sports Facilities	gymnasium	126.598	45.7465	7372
28412	34946	Joe's Oriental Billiards Club	Cultural and Sports Facilities	gymnasium	126.535	45.7117	976
28413	34947	Xinnan Billiards Club	Cultural and Sports Facilities	gymnasium	126.585	45.7474	4649
28414	34948	Honghui Tennis Club	Cultural and Sports Facilities	gymnasium	126.601	45.7366	7959
28415	34949	Joe's Billiards Club	Cultural and Sports Facilities	gymnasium	126.552	45.7179	1751
28416	34950	Yuetong Table Tennis Club	Cultural and Sports Facilities	gymnasium	126.532	45.7086	217
28417	34951	Harbin Baiyang Youth Football Club	Cultural and Sports Facilities	gymnasium	126.495	45.6968	120
28418	34952	Chaser Billiards Recreation Hall	Cultural and Sports Facilities	gymnasium	126.615	45.7549	12116
28419	34953	Liqun Basketball Club	Cultural and Sports Facilities	gymnasium	126.602	45.7368	8609
28420	34954	Saint Seiya Billiards City	Cultural and Sports Facilities	gymnasium	126.58	45.7342	3829
28421	34955	Blue Diamond Trader Joe's Billiards	Cultural and Sports Facilities	gymnasium	126.534	45.7384	660
28422	34956	1980 Snooker Club	Cultural and Sports Facilities	gymnasium	126.558	45.7344	2564
28423	34957	Qidian Billiards	Cultural and Sports Facilities	gymnasium	126.592	45.7295	5811
28424	34959	Xingyuan Leo Billiards	Cultural and Sports Facilities	gymnasium	126.608	45.7589	10116
28425	34960	flyers basketball	Cultural and Sports Facilities	gymnasium	126.601	45.7367	7959
28426	34961	55 billiards club	Cultural and Sports Facilities	gymnasium	126.606	45.758	9430
28427	34963	Trader Joe's Billiards	Cultural and Sports Facilities	gymnasium	126.517	45.7193	515
28428	34964	Zunhuang Billiards	Cultural and Sports Facilities	gymnasium	126.581	45.7373	3871
28429	34965	Jinjue billiards	Cultural and Sports Facilities	gymnasium	126.562	45.7331	2538
28430	34966	K8 billiards hall	Cultural and Sports Facilities	gymnasium	126.587	45.7425	5242
28431	34967	Dynasty Billiards Room	Cultural and Sports Facilities	gymnasium	126.593	45.7517	6009
28432	34968	leo billiards club	Cultural and Sports Facilities	gymnasium	126.607	45.7744	10203
28433	34969	Caizhi Billiards Club	Cultural and Sports Facilities	gymnasium	126.577	45.7484	4028
28434	34970	Juyou billiards	Cultural and Sports Facilities	gymnasium	126.584	45.7306	4467
28435	34971	Night fashion casual ball bar	Cultural and Sports Facilities	gymnasium	126.606	45.7415	10017
28436	34972	Kelly Billiards	Cultural and Sports Facilities	gymnasium	126.587	45.7426	5242
28437	34973	Qiao Zhi Billiards Club	Cultural and Sports Facilities	gymnasium	126.586	45.7535	4705
28438	34974	Shengshi Billiards Club	Cultural and Sports Facilities	gymnasium	126.606	45.7425	9340
28439	34975	Star billiards	Cultural and Sports Facilities	gymnasium	126.607	45.7616	10136
28440	34976	Miaolong billiards	Cultural and Sports Facilities	gymnasium	126.594	45.7491	5995
28441	34977	Jiashi billiards	Cultural and Sports Facilities	gymnasium	126.582	45.7296	3770
28442	34978	Xingze Billiards Club	Cultural and Sports Facilities	gymnasium	126.523	45.7204	554
28443	34979	i.Billiards	Cultural and Sports Facilities	gymnasium	126.564	45.7255	2985
28444	34980	Chinese billiards club	Cultural and Sports Facilities	gymnasium	126.604	45.7423	9339
28445	34981	six billiards	Cultural and Sports Facilities	gymnasium	126.581	45.7372	3871
28446	34982	golden night billiards	Cultural and Sports Facilities	gymnasium	126.588	45.7304	5128
28447	34983	Joe's Billiards and Cards	Cultural and Sports Facilities	gymnasium	126.609	45.7562	10782
28448	34984	Star billiards	Cultural and Sports Facilities	gymnasium	126.511	45.7191	521
28449	34985	Youlai Arena	Cultural and Sports Facilities	gymnasium	126.591	45.743	5938
28450	34986	Ruizhi Joe's Billiards Club	Cultural and Sports Facilities	gymnasium	126.599	45.7517	7406
28451	34987	Shengdian Billiards Leisure Hall	Cultural and Sports Facilities	gymnasium	126.605	45.7433	9343
28452	34988	Aguan Billiards Club	Cultural and Sports Facilities	gymnasium	126.606	45.7419	9337
28453	34989	Yufeng billiards	Cultural and Sports Facilities	gymnasium	126.613	45.7658	11532
28454	34990	Dihao Billiards Club	Cultural and Sports Facilities	gymnasium	126.606	45.7497	9380
28455	34991	Jingdian Billiards Equipment Supermarket	Cultural and Sports Facilities	gymnasium	126.526	45.7357	640
28456	34992	billiards	Cultural and Sports Facilities	gymnasium	126.58	45.7337	3819
28457	34993	Cohesion Billiard Hall	Cultural and Sports Facilities	gymnasium	126.569	45.7199	2845
28458	34994	Zhuobaqiu bar billiards hall	Cultural and Sports Facilities	gymnasium	126.614	45.7624	12180
28459	34995	Trader Joe's Billiards	Cultural and Sports Facilities	gymnasium	126.572	45.7312	3128
28460	34996	Rio Billiards	Cultural and Sports Facilities	gymnasium	126.615	45.7521	12094
28461	34997	New concept billiards club	Cultural and Sports Facilities	gymnasium	126.608	45.7466	10030
28462	34998	Chundu billiards hall	Cultural and Sports Facilities	gymnasium	126.588	45.7297	5119
28463	34999	Zunhuang Billiards Club	Cultural and Sports Facilities	gymnasium	126.517	45.7162	386
28464	35000	Zhongyi billiards	Cultural and Sports Facilities	gymnasium	126.623	45.7727	14234
28465	35001	starting point billiards	Cultural and Sports Facilities	gymnasium	126.601	45.7487	8672
28466	35002	Jinxuan Billiards Club	Cultural and Sports Facilities	gymnasium	126.606	45.7581	9430
28467	35003	Billiards Entertainment Hall	Cultural and Sports Facilities	gymnasium	126.582	45.7351	3842
28468	35004	Collision billiard balls	Cultural and Sports Facilities	gymnasium	126.574	45.724	2942
28469	35005	Yingfeng Billiards Club	Cultural and Sports Facilities	gymnasium	126.587	45.7425	5242
28470	35006	Jinxuan Qiao's Billiards	Cultural and Sports Facilities	gymnasium	126.536	45.7221	1092
28471	35007	Kim Qiao's Billiards Club	Cultural and Sports Facilities	gymnasium	126.564	45.7256	2985
28472	35009	billiards player	Cultural and Sports Facilities	gymnasium	126.585	45.7305	4467
28473	35011	Yufeng billiards	Cultural and Sports Facilities	gymnasium	126.57	45.7277	3045
28474	35012	Allen billiards	Cultural and Sports Facilities	gymnasium	126.531	45.7125	258
28475	35014	Bumper Billiards Hall	Cultural and Sports Facilities	gymnasium	126.606	45.7599	10122
28476	35015	Nuo Shi Billiards Chess and Cards	Cultural and Sports Facilities	gymnasium	126.569	45.7312	3123
28477	35016	Starlight Billiards Club	Cultural and Sports Facilities	gymnasium	126.589	45.733	5145
28478	35017	Pulse Billiards Club	Cultural and Sports Facilities	gymnasium	126.542	45.7139	999
28479	35018	Spyker billiards	Cultural and Sports Facilities	gymnasium	126.572	45.7319	3136
28480	35019	Zunhuang Billiards Club	Cultural and Sports Facilities	gymnasium	126.6	45.7438	8005
28481	35020	Qianshandao billiards	Cultural and Sports Facilities	gymnasium	126.607	45.7437	10025
28482	35021	Joe's Billiards	Cultural and Sports Facilities	gymnasium	126.537	45.7111	968
28483	35022	Chasers Billiards Club	Cultural and Sports Facilities	gymnasium	126.533	45.7133	287
28484	35023	Eight grams of billiards	Cultural and Sports Facilities	gymnasium	126.603	45.7707	8811
28485	35024	Yunqishi Billiards and Cards Club	Cultural and Sports Facilities	gymnasium	126.528	45.7238	593
28486	35025	Laili Billiards Club	Cultural and Sports Facilities	gymnasium	126.517	45.7193	515
28487	35026	Laili Billiards Equipment Co., Ltd.	Cultural and Sports Facilities	gymnasium	126.62	45.7621	13487
28488	35027	Emperor pool table equipment	Cultural and Sports Facilities	gymnasium	126.622	45.7637	14168
28489	35028	Tom's Ball Room	Cultural and Sports Facilities	gymnasium	126.605	45.7695	8808
28490	35029	Xiukeng billiards chess and cards	Cultural and Sports Facilities	gymnasium	126.571	45.7165	2807
28491	35030	Mido billiards chess and cards	Cultural and Sports Facilities	gymnasium	126.561	45.7213	2355
28492	35031	Eaters Leisure Billiards Club	Cultural and Sports Facilities	gymnasium	126.603	45.7477	8669
28493	35032	High Roller Billiards	Cultural and Sports Facilities	gymnasium	126.51	45.7205	563
28494	35033	Star billiards	Cultural and Sports Facilities	gymnasium	126.585	45.7399	4575
28495	35034	Yukawa Billiards Hall	Cultural and Sports Facilities	gymnasium	126.592	45.7492	5992
28496	35035	Hui Ge Billiards Club	Cultural and Sports Facilities	gymnasium	126.538	45.7115	971
28497	35036	New feeling billiards hall	Cultural and Sports Facilities	gymnasium	126.524	45.7164	392
28498	35037	Zunhuang Billiards Club	Cultural and Sports Facilities	gymnasium	126.623	45.7702	14902
28499	35038	Billiards No. 29	Cultural and Sports Facilities	gymnasium	126.576	45.7316	3132
28500	35039	Weilang Basketball Experience Center	Cultural and Sports Facilities	gymnasium	126.586	45.7019	4847
28501	35040	Harbin Sports Academy Basketball Hall	Cultural and Sports Facilities	gymnasium	126.67	45.7601	28399
28502	35041	Yonggang Table Tennis Club	Cultural and Sports Facilities	gymnasium	126.698	45.7538	35817
28503	35042	Maomao Badminton Club	Cultural and Sports Facilities	gymnasium	126.697	45.7535	36492
28504	35043	Zunwei billiard hall	Cultural and Sports Facilities	gymnasium	126.607	45.7035	9798
28505	35044	Liang's Billiards Bar	Cultural and Sports Facilities	gymnasium	126.62	45.7386	14023
28506	35045	Maomao sports base	Cultural and Sports Facilities	gymnasium	126.667	45.7804	27111
28507	35046	Jingdian Billiards Club	Cultural and Sports Facilities	gymnasium	126.686	45.75	33134
28508	35047	Chenjin Badminton Club	Cultural and Sports Facilities	gymnasium	126.697	45.7518	35817
28509	35049	Lai Feiyue Basketball Hall	Cultural and Sports Facilities	gymnasium	126.697	45.7536	36492
28510	35050	Century Celebrity Net Feather Fitness Center	Cultural and Sports Facilities	gymnasium	126.697	45.7537	36492
28511	35051	Renhe Xuanyu Gym	Cultural and Sports Facilities	gymnasium	126.701	45.7596	38591
28512	35052	Harbin Guanyu Basketball Stadium	Cultural and Sports Facilities	gymnasium	126.553	45.6689	1450
28513	35053	3+1 Basketball Park	Cultural and Sports Facilities	gymnasium	126.678	45.761	30406
28514	35054	Haibo Table Tennis Club	Cultural and Sports Facilities	gymnasium	126.586	45.7121	4258
28515	35055	Xingwang Billiard Hall	Cultural and Sports Facilities	gymnasium	126.695	45.745	36471
28516	35056	One-dimensional table tennis	Cultural and Sports Facilities	gymnasium	126.693	45.7556	35145
28517	35057	Longyu Tianyuan Badminton Club	Cultural and Sports Facilities	gymnasium	126.605	45.7148	9198
28518	35059	Billiards bar	Cultural and Sports Facilities	gymnasium	126.651	45.7644	22283
28519	35060	Zhuorong Table Tennis Club	Cultural and Sports Facilities	gymnasium	126.697	45.7542	37182
28520	35061	Lifetime League Qingchi Football Club	Cultural and Sports Facilities	gymnasium	126.604	45.7066	9146
28521	35062	Jiawen Basketball Stadium	Cultural and Sports Facilities	gymnasium	126.636	45.7521	18162
28522	35064	No. 7 Ballroom Chess and Cards	Cultural and Sports Facilities	gymnasium	126.588	45.7064	4897
28523	35065	Orvis Development Building Badminton Hall	Cultural and Sports Facilities	gymnasium	126.641	45.7535	19513
28524	35066	Lefeiyue Basketball Club	Cultural and Sports Facilities	gymnasium	126.626	45.7419	15302
28525	35067	Hongqi Table Tennis and Badminton Club	Cultural and Sports Facilities	gymnasium	126.555	45.6705	2057
28526	35068	Zhonglian Automobile Club Badminton Hall	Cultural and Sports Facilities	gymnasium	126.701	45.7596	38591
28527	35069	Novel Sports Badminton Hall	Cultural and Sports Facilities	gymnasium	126.619	45.7393	13294
28528	35070	Harbin Forestry University basketball court	Cultural and Sports Facilities	gymnasium	126.623	45.7235	14593
28529	35071	Nos Billiards Club	Cultural and Sports Facilities	gymnasium	126.601	45.7182	7806
28530	35072	Joe's Blue Crown Billiards	Cultural and Sports Facilities	gymnasium	126.689	45.7443	33792
28531	35074	Shark Sports	Cultural and Sports Facilities	gymnasium	126.6	45.7045	7701
28532	35075	Chushan Basketball Hall	Cultural and Sports Facilities	gymnasium	126.659	45.7728	25022
28533	35076	Haxi Xicheng Red Square Sunshine Football Stadium	Cultural and Sports Facilities	gymnasium	126.587	45.7012	4195
28534	35077	table tennis hall	Cultural and Sports Facilities	gymnasium	126.579	45.6984	46916
28535	35078	Table tennis hall for golfers	Cultural and Sports Facilities	gymnasium	126.602	45.7086	8430
28536	35079	Novel Badminton Basketball Hall	Cultural and Sports Facilities	gymnasium	126.659	45.7728	25022
28537	35080	College badminton hall	Cultural and Sports Facilities	gymnasium	126.597	45.7027	7017
28538	35081	Badminton Hall, Zhengxin Building, Harbin Institute of Technology, District 1	Cultural and Sports Facilities	gymnasium	126.629	45.7389	15992
28539	35082	Zunhuang Top International Billiards Hall	Cultural and Sports Facilities	gymnasium	126.589	45.7029	4851
28540	35083	Qiao's 8-ball club	Cultural and Sports Facilities	gymnasium	126.592	45.7053	5585
28541	35084	Mingshi Billiards Club	Cultural and Sports Facilities	gymnasium	126.64	45.7421	19454
28542	35085	Jiahao Billiards Club	Cultural and Sports Facilities	gymnasium	126.664	45.7584	26334
28543	35086	Billiards Life	Cultural and Sports Facilities	gymnasium	126.689	45.751	46924
28544	35087	Lai Feiyue Basketball Hall	Cultural and Sports Facilities	gymnasium	126.697	45.7542	36492
28545	35088	Harbin Institute of Technology Table Tennis Hall	Cultural and Sports Facilities	gymnasium	126.613	45.7113	11815
28546	35089	Manshiguang Billiards Club	Cultural and Sports Facilities	gymnasium	126.582	45.7125	4266
28547	35090	Zhusha Sports Flying Basketball Training Institution	Cultural and Sports Facilities	gymnasium	126.691	45.7516	35143
28548	35091	Freedom Billiards and Cards Club	Cultural and Sports Facilities	gymnasium	126.622	45.7464	14072
28549	35092	No. 24 Basketball Club	Cultural and Sports Facilities	gymnasium	126.553	45.6701	2053
28550	35093	Qiao's Billiards and Cards Hall	Cultural and Sports Facilities	gymnasium	126.594	45.6919	6275
28551	35094	Jiujiu Sports Basketball Hall	Cultural and Sports Facilities	gymnasium	126.662	45.7754	25713
28552	35095	Miracle Basketball Training Camp	Cultural and Sports Facilities	gymnasium	126.627	45.7392	15293
28553	35096	Emperor Billiards Hall	Cultural and Sports Facilities	gymnasium	126.605	45.7027	9119
28554	35097	Shanglin Sports Table Tennis Training Base	Cultural and Sports Facilities	gymnasium	126.625	45.7407	14680
28555	35098	Xuefeng International Billiards Hall	Cultural and Sports Facilities	gymnasium	126.659	45.7597	24929
28556	35099	Shuanghao Table Tennis Club	Cultural and Sports Facilities	gymnasium	126.544	45.6721	1478
28557	35101	Boguan Table Tennis Billiards Club	Cultural and Sports Facilities	gymnasium	126.615	45.7265	11913
28558	35102	Sunshine Table Tennis	Cultural and Sports Facilities	gymnasium	126.629	45.7434	16015
28559	35103	Yiming Billiards Club	Cultural and Sports Facilities	gymnasium	126.57	45.6936	2754
28560	35104	Brothers Billiards Club	Cultural and Sports Facilities	gymnasium	126.631	45.743	16764
28561	35105	Linghang Billiards Club	Cultural and Sports Facilities	gymnasium	126.546	45.6707	1461
28562	35106	Zunhuang Top International Billiards Club	Cultural and Sports Facilities	gymnasium	126.626	45.697	15143
28563	35107	Shanglin Sports Table Tennis	Cultural and Sports Facilities	gymnasium	126.66	45.7718	25021
28564	35108	Feitongxiaoke Basketball Club	Cultural and Sports Facilities	gymnasium	126.579	45.696	3502
28565	35109	Supreme Billiards Club	Cultural and Sports Facilities	gymnasium	126.671	45.7443	28322
28566	35110	Wish Billiards Chess and Card Entertainment	Cultural and Sports Facilities	gymnasium	126.605	45.723	9230
28567	35111	Yicheng Billiards Club	Cultural and Sports Facilities	gymnasium	126.644	45.7563	20844
28568	35112	Zhengxian Tennis	Cultural and Sports Facilities	gymnasium	126.66	45.7719	25021
28569	35113	Heilongjiang University C District Basketball Court	Cultural and Sports Facilities	gymnasium	126.62	45.7058	13845
28570	35114	Bi'an Billiards	Cultural and Sports Facilities	gymnasium	126.674	45.7607	29051
28571	35115	Zhongwei Billiards Entertainment Club	Cultural and Sports Facilities	gymnasium	126.69	45.7434	34478
28572	35116	Pingzhiyi Fitness Club	Cultural and Sports Facilities	gymnasium	126.591	45.6899	5483
28573	35117	Harbin College Basketball Court	Cultural and Sports Facilities	gymnasium	126.6	45.705	7701
28574	35118	Yunpeng Billiards Club	Cultural and Sports Facilities	gymnasium	126.606	45.7337	9950
28575	35119	Leo Billiards	Cultural and Sports Facilities	gymnasium	126.603	45.7161	8500
28576	35120	Huayuancun Hotel-Tennis Hall	Cultural and Sports Facilities	gymnasium	126.637	45.7515	18161
28577	35121	Jingdian Billiards Club	Cultural and Sports Facilities	gymnasium	126.688	45.7463	33799
28578	35122	Xinrui Tennis Club	Cultural and Sports Facilities	gymnasium	126.626	45.7409	15299
28579	35123	Zunyi Billiards Club	Cultural and Sports Facilities	gymnasium	126.646	45.753	20818
28580	35124	Gatorade Basketball Theme Park	Cultural and Sports Facilities	gymnasium	126.581	45.6992	3515
28581	35125	Harbin Lansha Sports Technology Co., Ltd.	Cultural and Sports Facilities	gymnasium	126.643	45.7454	20146
28582	35126	Harbin Children's Palace Table Tennis Hall	Cultural and Sports Facilities	gymnasium	126.635	45.7638	18237
28583	35127	Central amusement plaza	Cultural and Sports Facilities	gymnasium	126.65	45.7584	22245
28584	35128	Dacheng Badminton Tennis	Cultural and Sports Facilities	gymnasium	126.669	45.7565	27668
28585	35129	table tennis	Cultural and Sports Facilities	gymnasium	126.586	45.7114	4255
28586	35131	Zunhuang TOP Billiards Club	Cultural and Sports Facilities	gymnasium	126.579	45.6935	3494
28587	35132	Champion Billiards	Cultural and Sports Facilities	gymnasium	126.621	45.7325	13981
28588	35133	Harbin Jingsheng Table Tennis	Cultural and Sports Facilities	gymnasium	126.643	45.7454	20147
28589	35134	Qiyue Table Tennis	Cultural and Sports Facilities	gymnasium	126.626	45.7182	15226
28590	35135	Qiyue children's table tennis	Cultural and Sports Facilities	gymnasium	126.665	45.7588	26335
28591	35136	youth football training	Cultural and Sports Facilities	gymnasium	126.607	45.7113	9832
28592	35137	Shanglin Sports Table Tennis Experience Class	Cultural and Sports Facilities	gymnasium	126.672	45.7557	29039
28593	35138	Jingdian small ball bar billiards chess and card club	Cultural and Sports Facilities	gymnasium	126.655	45.7513	23586
28594	35139	Yuedong Table Tennis Gym	Cultural and Sports Facilities	gymnasium	126.59	45.6849	5468
28595	35140	Shangyi Billiards Leisure Hall	Cultural and Sports Facilities	gymnasium	126.655	45.7578	23630
28596	35141	Ant Billiards Bar	Cultural and Sports Facilities	gymnasium	126.697	45.7563	36494
28597	35142	Jueshang Billiards	Cultural and Sports Facilities	gymnasium	126.587	45.7055	4887
28598	35143	Celebrity Billiards Club	Cultural and Sports Facilities	gymnasium	126.607	45.7268	9911
28599	35144	Table tennis supplies store for golfers	Cultural and Sports Facilities	gymnasium	126.666	45.7575	26330
28600	35145	Young Eagle Youth Basketball Club	Cultural and Sports Facilities	gymnasium	126.701	45.7596	38591
28601	35146	Dahua billiards	Cultural and Sports Facilities	gymnasium	126.545	45.6706	1461
28602	35147	Trader Joe's Billiards	Cultural and Sports Facilities	gymnasium	126.582	45.6916	3483
28603	35148	vienna billiards club	Cultural and Sports Facilities	gymnasium	126.622	45.7396	14669
28604	35149	Baixingsheng chess and card room billiards	Cultural and Sports Facilities	gymnasium	126.619	45.7396	13294
28605	35151	KK Qiao Pai Billiards Entertainment Center	Cultural and Sports Facilities	gymnasium	126.659	45.7639	24333
28606	35152	Randian billiards	Cultural and Sports Facilities	gymnasium	126.704	45.7557	39223
28607	35153	Qiao brand billiards	Cultural and Sports Facilities	gymnasium	126.651	45.7657	22288
28608	35154	Yutian Billiards Club	Cultural and Sports Facilities	gymnasium	126.581	45.6919	3483
28609	35155	Jialong Billiards Club	Cultural and Sports Facilities	gymnasium	126.616	45.7118	12443
28610	35156	Rock ball bar	Cultural and Sports Facilities	gymnasium	126.613	45.6669	11590
28611	35157	Trader Joe's Billiards	Cultural and Sports Facilities	gymnasium	126.632	45.7433	16767
28612	35158	Muztag Billiards and Cards Club	Cultural and Sports Facilities	gymnasium	126.686	45.7533	33142
28613	35159	Military Wives Billiards	Cultural and Sports Facilities	gymnasium	126.664	45.7721	25696
28614	35160	Table tennis from scratch	Cultural and Sports Facilities	gymnasium	126.617	45.7134	12448
28615	35161	Junhao Billiards Club	Cultural and Sports Facilities	gymnasium	126.592	45.7111	5649
28616	35162	billiards	Cultural and Sports Facilities	gymnasium	126.632	45.7441	17439
28617	35164	stroke billiards	Cultural and Sports Facilities	gymnasium	126.545	45.6684	1442
28618	35165	AK billiards	Cultural and Sports Facilities	gymnasium	126.617	45.7259	12524
28619	35166	Field Billiards Club	Cultural and Sports Facilities	gymnasium	126.585	45.7122	4257
28620	35167	Tongsheng Billiards Club	Cultural and Sports Facilities	gymnasium	126.668	45.7561	27665
28621	35168	Nice spot billiards	Cultural and Sports Facilities	gymnasium	126.666	45.7549	26315
28622	35169	FHM Billiards Club	Cultural and Sports Facilities	gymnasium	126.61	45.6664	10901
28623	35170	Yingsen International Billiards Club	Cultural and Sports Facilities	gymnasium	126.615	45.6668	12265
28624	35171	billiards	Cultural and Sports Facilities	gymnasium	126.641	45.75	19493
28625	35172	Chinese Eight Ball Hero Collection	Cultural and Sports Facilities	gymnasium	126.703	45.7579	39231
28626	35173	Sunshine Billiards	Cultural and Sports Facilities	gymnasium	126.669	45.7553	27661
28627	35174	CJ billiards	Cultural and Sports Facilities	gymnasium	126.617	45.7138	12453
28628	35175	Billiards chess and card billiards club	Cultural and Sports Facilities	gymnasium	126.691	45.7438	34485
28629	35176	17° Billiards Bar	Cultural and Sports Facilities	gymnasium	126.663	45.7588	25631
28630	35177	Xinheqiu Bar	Cultural and Sports Facilities	gymnasium	126.605	45.7272	9245
28631	35178	Line 3 Leisure Billiards Club	Cultural and Sports Facilities	gymnasium	126.591	45.6939	5497
28632	35179	Billiards Entertainment Hall	Cultural and Sports Facilities	gymnasium	126.618	45.7142	12453
28633	35180	Billiards	Cultural and Sports Facilities	gymnasium	126.686	45.7529	33141
28634	35181	Jiuqiuju Billiards Entertainment Hall	Cultural and Sports Facilities	gymnasium	126.546	45.6709	1461
28635	35182	Monday 8 Billiards Club	Cultural and Sports Facilities	gymnasium	126.662	45.7651	24970
28636	35183	Celebrity Billiards Club	Cultural and Sports Facilities	gymnasium	126.665	45.7568	26326
28637	35184	Billiards life	Cultural and Sports Facilities	gymnasium	126.639	45.7585	18854
28638	35185	Vanke billiards	Cultural and Sports Facilities	gymnasium	126.618	45.7361	12595
28639	35186	Zunhuang TOP International Billiards Club	Cultural and Sports Facilities	gymnasium	126.62	45.733	13256
28640	35187	classic billiards	Cultural and Sports Facilities	gymnasium	126.582	45.7119	3546
28641	35188	Fat Brother Billiards Club	Cultural and Sports Facilities	gymnasium	126.646	45.7421	20747
28642	35189	Adang billiards bar	Cultural and Sports Facilities	gymnasium	126.7	45.758	37867
28643	35190	Hongda Badminton Hall	Cultural and Sports Facilities	gymnasium	126.698	45.7525	35817
28644	35191	Mingshi Billiards Club	Cultural and Sports Facilities	gymnasium	126.669	45.7548	27659
28645	35192	Liang8 Billiards and Cards Club	Cultural and Sports Facilities	gymnasium	126.666	45.7552	26965
28646	35193	Exclusive billiards club	Cultural and Sports Facilities	gymnasium	126.687	45.7464	33106
28647	35194	Billiards hall on the road	Cultural and Sports Facilities	gymnasium	126.583	45.698	4187
28648	35195	Wuyue Billiards Club	Cultural and Sports Facilities	gymnasium	126.644	45.7555	20202
28649	35196	Pool Gang Billiards Club	Cultural and Sports Facilities	gymnasium	126.611	45.729	11283
28650	35197	Joe's No. 82 Billiards Club	Cultural and Sports Facilities	gymnasium	126.612	45.7255	11238
28651	35198	Jinjue Billiards Club	Cultural and Sports Facilities	gymnasium	126.578	45.6967	3508
28652	35199	table tennis hall	Cultural and Sports Facilities	gymnasium	126.672	45.7578	28388
28653	35200	Montessori billiards equipment	Cultural and Sports Facilities	gymnasium	126.627	45.752	15370
28654	35201	Zunhuang Billiards	Cultural and Sports Facilities	gymnasium	126.603	45.7161	8496
28655	35202	Honghuo Billiards Hall	Cultural and Sports Facilities	gymnasium	126.624	45.6684	14308
28656	35203	Emperor Billiards Club	Cultural and Sports Facilities	gymnasium	126.626	45.6969	15143
28657	35204	Chuanke Billiards Club	Cultural and Sports Facilities	gymnasium	126.679	45.7742	31173
28658	35205	Lingyu billiards club	Cultural and Sports Facilities	gymnasium	126.591	45.6952	5502
28659	35206	G8 billiards	Cultural and Sports Facilities	gymnasium	126.698	45.7467	37174
28660	35207	Fengya Billiards Entertainment Hall	Cultural and Sports Facilities	gymnasium	126.69	45.744	34484
28661	35208	Marseille Billiards Club	Cultural and Sports Facilities	gymnasium	126.612	45.7311	11302
28662	35209	Joe's International Billiards Club	Cultural and Sports Facilities	gymnasium	126.705	45.7586	39902
28663	35210	Zunhuang Billiards Entertainment Hall	Cultural and Sports Facilities	gymnasium	126.579	45.6977	46916
28664	35211	Joe's Ma Youcai Billiards Club	Cultural and Sports Facilities	gymnasium	126.574	45.6967	2771
28665	35212	One ball	Cultural and Sports Facilities	gymnasium	126.605	45.7277	9246
28666	35213	billiards	Cultural and Sports Facilities	gymnasium	126.664	45.7629	26353
28667	35214	Polytechnic Billiards	Cultural and Sports Facilities	gymnasium	126.615	45.7105	12433
28668	35215	Laili Billiards Club	Cultural and Sports Facilities	gymnasium	126.586	45.6986	4193
28669	35216	Zunwei Billiards Entertainment Hall	Cultural and Sports Facilities	gymnasium	126.674	45.7635	29067
28670	35217	Nos Billiards Club	Cultural and Sports Facilities	gymnasium	126.583	45.6942	3496
28671	35218	Emperor billiards equipment	Cultural and Sports Facilities	gymnasium	126.626	45.7525	15378
28672	35219	Aishang Ball Bar	Cultural and Sports Facilities	gymnasium	126.612	45.7388	11358
28673	35220	Coffee billiards	Cultural and Sports Facilities	gymnasium	126.577	45.6926	3490
28674	35221	Trader Joe's Billiards	Cultural and Sports Facilities	gymnasium	126.664	45.7583	26334
28675	35222	Black billiard hall	Cultural and Sports Facilities	gymnasium	126.624	45.7059	14527
28676	35224	PLANET8 Billiards Club	Cultural and Sports Facilities	gymnasium	126.679	45.7648	30431
28677	35225	Hongli Billiards City	Cultural and Sports Facilities	gymnasium	126.641	45.7762	19668
28678	35226	Chung Hwa Billiards Club	Cultural and Sports Facilities	gymnasium	126.685	45.7764	32562
28679	35227	Billiards No. 100	Cultural and Sports Facilities	gymnasium	126.647	45.783	21054
28680	35228	Kuka Kart	Cultural and Sports Facilities	gymnasium	126.698	45.7755	37278
28681	35229	Junsheng Table Tennis Hall	Cultural and Sports Facilities	gymnasium	126.671	45.7824	27825
28682	35230	Yi Ming Billiards Club	Cultural and Sports Facilities	gymnasium	126.656	45.7813	23778
28683	35231	No. 8 Planet Billiards and Cards Club	Cultural and Sports Facilities	gymnasium	126.695	45.778	35940
28684	35232	Shark Sports Flying Basketball	Cultural and Sports Facilities	gymnasium	126.634	45.7659	17600
28685	35233	Planet Joe's Billiards	Cultural and Sports Facilities	gymnasium	126.676	45.7836	29862
28686	35234	Olympic Shark Basketball Training Camp	Cultural and Sports Facilities	gymnasium	126.635	45.7659	17600
28687	35235	Shark Sports	Cultural and Sports Facilities	gymnasium	126.687	45.7828	33291
28688	35236	winter billiards	Cultural and Sports Facilities	gymnasium	126.672	45.7961	28588
28689	35237	Joe's Billiards Club	Cultural and Sports Facilities	gymnasium	126.687	45.7784	33270
28690	35238	Billiards CLUB	Cultural and Sports Facilities	gymnasium	126.652	45.7922	22446
28691	35239	ball ball	Cultural and Sports Facilities	gymnasium	126.651	45.7866	22392
28692	35240	billiards	Cultural and Sports Facilities	gymnasium	126.697	45.7791	37307
28693	35241	Qiao's billiards	Cultural and Sports Facilities	gymnasium	126.645	45.7882	20400
28694	35242	Asia Joe's Billiards Club	Cultural and Sports Facilities	gymnasium	126.686	45.7892	32619
28695	35243	Qiao brand billiards	Cultural and Sports Facilities	gymnasium	126.65	45.786	22390
28696	35244	9 stars billiards club	Cultural and Sports Facilities	gymnasium	126.667	45.7833	27125
28697	35245	billiards	Cultural and Sports Facilities	gymnasium	126.68	45.7859	31216
28698	35246	field billiards	Cultural and Sports Facilities	gymnasium	126.68	45.7859	31216
28699	35247	Judian Billiards Club	Cultural and Sports Facilities	gymnasium	126.686	45.7798	33278
28700	35248	Mao Mao billiards	Cultural and Sports Facilities	gymnasium	126.647	45.7828	21054
28701	35249	Juxing Billiards Club	Cultural and Sports Facilities	gymnasium	126.685	45.7739	32551
28702	35250	Xingyu billiards	Cultural and Sports Facilities	gymnasium	126.691	45.7621	34529
28703	35251	Junxing Table Tennis Club	Cultural and Sports Facilities	gymnasium	126.699	45.7643	37226
28704	35252	Ruizhi Joe's Billiards Club	Cultural and Sports Facilities	gymnasium	126.641	45.7682	19619
28705	35253	Samsung billiards	Cultural and Sports Facilities	gymnasium	126.641	45.7762	19668
28706	35254	Lifehui billiards chess and cards	Cultural and Sports Facilities	gymnasium	126.697	45.7768	36597
28707	35255	Aerospace billiards	Cultural and Sports Facilities	gymnasium	126.686	45.7731	32549
28708	35256	Tianyi table tennis	Cultural and Sports Facilities	gymnasium	126.665	45.7829	26459
28709	35257	Qidian Billiard Hall	Cultural and Sports Facilities	gymnasium	126.642	45.7771	19672
28710	35258	Supreme Billiards Club	Cultural and Sports Facilities	gymnasium	126.641	45.7758	19666
28711	35259	Ludao billiards	Cultural and Sports Facilities	gymnasium	126.69	45.791	34001
28712	35260	Joe's Billiards Club	Cultural and Sports Facilities	gymnasium	126.691	45.7885	34660
28713	35261	Qiao brand billiards	Cultural and Sports Facilities	gymnasium	126.691	45.7798	34609
28714	35262	Qiao brand billiards	Cultural and Sports Facilities	gymnasium	126.642	45.7768	19672
28715	35263	Qiao brand billiards	Cultural and Sports Facilities	gymnasium	126.675	45.7833	29856
28716	35264	Fengli Billiards Club	Cultural and Sports Facilities	gymnasium	126.668	45.7859	27139
28717	35265	brothers billiards	Cultural and Sports Facilities	gymnasium	126.636	45.7758	18319
28718	35266	Tian Ming Billiards Club	Cultural and Sports Facilities	gymnasium	126.688	45.763	33855
28719	35267	Noble Joe's Billiards	Cultural and Sports Facilities	gymnasium	126.685	45.7765	32562
28720	35268	Super 8 Billiards Room	Cultural and Sports Facilities	gymnasium	126.717	45.7707	42684
28721	35269	Billiards	Cultural and Sports Facilities	gymnasium	126.645	45.7843	21061
28722	35270	Diagonal Billiard Hall	Cultural and Sports Facilities	gymnasium	126.689	45.7619	33852
28723	35271	Nikes Billiards Club	Cultural and Sports Facilities	gymnasium	126.639	45.7824	19017
28724	35272	Minyu Billiards Club	Cultural and Sports Facilities	gymnasium	126.652	45.7922	22446
28725	35273	Zunhuangqiu Bar	Cultural and Sports Facilities	gymnasium	126.69	45.7793	33946
28726	35274	LANXESS and billiards club	Cultural and Sports Facilities	gymnasium	126.691	45.7886	34660
28727	35275	Ball Powered Billiards Club	Cultural and Sports Facilities	gymnasium	126.651	45.7835	22374
28728	35276	Zunhuang Billiards	Cultural and Sports Facilities	gymnasium	126.711	45.7956	40822
28729	35277	Trader Joe's Billiards	Cultural and Sports Facilities	gymnasium	126.645	45.784	21061
28730	35278	Billiards No. 119	Cultural and Sports Facilities	gymnasium	126.636	45.7723	18286
28731	35279	Pangpang Billiards Club	Cultural and Sports Facilities	gymnasium	126.697	45.7868	36650
28732	35280	Hundreds of Billiards	Cultural and Sports Facilities	gymnasium	126.708	45.7906	40102
28733	35281	billiards	Cultural and Sports Facilities	gymnasium	126.668	45.7859	27139
28734	35282	Billiards Drinking Bar	Cultural and Sports Facilities	gymnasium	126.698	45.7798	37307
28735	35283	Dawei Billiards Club	Cultural and Sports Facilities	gymnasium	126.632	45.772	16939
28736	35284	Zunhuangqiu Bar	Cultural and Sports Facilities	gymnasium	126.69	45.7792	33946
28737	35285	Qiao's Queyou Billiards and Cards Club	Cultural and Sports Facilities	gymnasium	126.686	45.7736	33249
28738	35286	Hero Pool Billiards	Cultural and Sports Facilities	gymnasium	126.698	45.7906	37381
28739	35287	Leisure eight ball chess and card club	Cultural and Sports Facilities	gymnasium	126.637	45.7751	18316
28740	35288	Lefeiyue Basketball Club	Cultural and Sports Facilities	gymnasium	126.707	45.6886	39493
28741	35289	Heilongjiang Lilong Youth Tennis Club	Cultural and Sports Facilities	gymnasium	126.647	45.7246	21302
28742	35290	Lefeiyue Basketball Club	Cultural and Sports Facilities	gymnasium	126.643	45.7176	46927
28743	35291	HRB Basketball Park	Cultural and Sports Facilities	gymnasium	126.724	45.7079	43649
28744	35292	Yunoqiao's billiards chess and cards	Cultural and Sports Facilities	gymnasium	126.674	45.6988	29447
28745	35293	billiard hall	Cultural and Sports Facilities	gymnasium	126.682	45.7071	31510
28746	35294	Yuhang Billiards Club	Cultural and Sports Facilities	gymnasium	126.68	45.7336	31006
28747	35295	eight billiards club	Cultural and Sports Facilities	gymnasium	126.665	45.7121	26745
28748	35296	Wukong billiards	Cultural and Sports Facilities	gymnasium	126.645	45.7202	20602
28749	35297	Longyao indoor football field	Cultural and Sports Facilities	gymnasium	126.733	45.7308	44716
28750	35298	Longyu table tennis and badminton training base	Cultural and Sports Facilities	gymnasium	126.678	45.7273	30962
28751	35299	Yongcheng Table Tennis Club	Cultural and Sports Facilities	gymnasium	126.658	45.7056	23979
28752	35300	Lin Shuang table tennis	Cultural and Sports Facilities	gymnasium	126.646	45.7207	20602
28753	35301	Yibai Sports Badminton Hall	Cultural and Sports Facilities	gymnasium	126.684	45.729	32298
28754	35302	Joe's Marie Claire Billiards	Cultural and Sports Facilities	gymnasium	126.671	45.7297	28238
28755	35303	Junzi Haoqiu Billiards Club	Cultural and Sports Facilities	gymnasium	126.672	45.7262	28874
28756	35304	England Billiards Club	Cultural and Sports Facilities	gymnasium	126.67	45.7271	28224
28757	35305	Hongshan Children's Basketball Club	Cultural and Sports Facilities	gymnasium	126.662	45.7112	25340
28758	35306	Zunhuang International Billiards Club	Cultural and Sports Facilities	gymnasium	126.649	45.7151	21250
28759	35307	Qiyue Table Tennis	Cultural and Sports Facilities	gymnasium	126.671	45.6978	28762
28760	35308	Yi Xiang Basketball Club	Cultural and Sports Facilities	gymnasium	126.722	45.7383	44024
28761	35309	Tianhao Table Tennis Club	Cultural and Sports Facilities	gymnasium	126.653	45.6996	22581
28762	35310	Guanying Table Tennis Club	Cultural and Sports Facilities	gymnasium	126.664	45.7313	26177
28763	35311	Pingdong table tennis studio	Cultural and Sports Facilities	gymnasium	126.66	45.7322	24792
28764	35312	Sapphire Trader Joe's Billiards Club	Cultural and Sports Facilities	gymnasium	126.671	45.7242	28211
28765	35313	Shanglin Sports Table Tennis	Cultural and Sports Facilities	gymnasium	126.655	45.7321	23484
28766	35314	Black 8 Billiards Club	Cultural and Sports Facilities	gymnasium	126.645	45.715	20577
28767	35315	Celebrity Billiards Club	Cultural and Sports Facilities	gymnasium	126.673	45.7302	28898
28768	35316	National Billiards Club	Cultural and Sports Facilities	gymnasium	126.72	45.7313	43188
28769	35317	Zunhuang Billiards Club, Xiangfang District, Harbin	Cultural and Sports Facilities	gymnasium	126.72	45.7314	43188
28770	35318	Precision Billiards Club	Cultural and Sports Facilities	gymnasium	126.72	45.7274	43157
28771	35319	Qiao's billiards	Cultural and Sports Facilities	gymnasium	126.687	45.7248	32992
28772	35320	Yangge billiards and card room	Cultural and Sports Facilities	gymnasium	126.645	45.7217	20608
28773	35321	Bolianjiayou Billiards Club	Cultural and Sports Facilities	gymnasium	126.686	45.7338	33045
28774	35322	Xiaoyu Billiards Club	Cultural and Sports Facilities	gymnasium	126.647	45.7156	21255
28775	35324	Joe's Erwei Billiards	Cultural and Sports Facilities	gymnasium	126.687	45.7236	32985
28776	35325	Peace Dove Table Tennis Hall	Cultural and Sports Facilities	gymnasium	126.675	45.6853	29362
28777	35326	Yingfeng Billiards	Cultural and Sports Facilities	gymnasium	126.675	45.7239	29568
28778	35327	Longjue Billiards Club	Cultural and Sports Facilities	gymnasium	126.643	45.7156	19972
28779	35328	Le⑧Billiards Club	Cultural and Sports Facilities	gymnasium	126.645	45.7217	20608
28780	35329	New ideas billiards	Cultural and Sports Facilities	gymnasium	126.658	45.7021	23944
28781	35330	Billiards Tribe	Cultural and Sports Facilities	gymnasium	126.653	45.714	22667
28782	35331	Trader Joe's Billiards	Cultural and Sports Facilities	gymnasium	126.689	45.6947	34200
28783	35332	Ball Powered Billiards Club	Cultural and Sports Facilities	gymnasium	126.655	45.7049	23335
28784	35333	Jinyu billiards	Cultural and Sports Facilities	gymnasium	126.681	45.7227	31572
28785	35334	Yin Hao Billiards Club	Cultural and Sports Facilities	gymnasium	126.689	45.6858	34151
28786	35335	Weili Billiards Club	Cultural and Sports Facilities	gymnasium	126.734	45.7178	45043
28787	35336	8 of Spades Pool Hall	Cultural and Sports Facilities	gymnasium	126.706	45.6889	39492
28788	35337	Shen Qi Billiards Club	Cultural and Sports Facilities	gymnasium	126.698	45.728	37076
28789	35338	Black 8 billiards	Cultural and Sports Facilities	gymnasium	126.637	45.7135	18554
28790	35339	Clear the billiards hall in one stroke	Cultural and Sports Facilities	gymnasium	126.674	45.6949	29425
28791	35340	Laimi billiards chess and cards	Cultural and Sports Facilities	gymnasium	126.69	45.7268	34387
28792	35341	Yixing Billiards Club	Cultural and Sports Facilities	gymnasium	126.643	45.716	19975
28793	35342	Billiards entertainment club	Cultural and Sports Facilities	gymnasium	126.7	45.7271	38464
28794	35343	Jinding billiards chess and cards	Cultural and Sports Facilities	gymnasium	126.72	45.7302	43184
28795	35344	Laimi billiards hall	Cultural and Sports Facilities	gymnasium	126.674	45.7004	29449
28796	35345	I Billiards Club	Cultural and Sports Facilities	gymnasium	126.733	45.7182	45049
28797	35346	New Joe's Billiards	Cultural and Sports Facilities	gymnasium	126.686	45.7232	32985
28798	35347	Billiards No. 234	Cultural and Sports Facilities	gymnasium	126.692	45.7267	35037
28799	35348	Self-guided billiards and card club	Cultural and Sports Facilities	gymnasium	126.723	45.7309	43955
28800	35349	SHKP Billiards	Cultural and Sports Facilities	gymnasium	126.684	45.7314	32312
28801	35350	Tianqi Billiards and Cards Hall	Cultural and Sports Facilities	gymnasium	126.687	45.7262	33004
28802	35351	8 hours ball bar	Cultural and Sports Facilities	gymnasium	126.645	45.7165	20591
28803	35352	Tianxiang Ball Bar Star Card	Cultural and Sports Facilities	gymnasium	126.648	45.7157	21254
28804	35353	No.23 Billiards Bar	Cultural and Sports Facilities	gymnasium	126.721	45.7316	43195
28805	35354	Staff Home Billiards	Cultural and Sports Facilities	gymnasium	126.676	45.7117	29512
28806	35355	Guanhong Qiao's Billiards Club	Cultural and Sports Facilities	gymnasium	126.688	45.6873	33466
28807	35356	Anqi Billiards Club	Cultural and Sports Facilities	gymnasium	126.643	45.7155	19972
28808	35357	Xinbaile billiards	Cultural and Sports Facilities	gymnasium	126.685	45.7377	32349
28809	35358	E degree billiards club	Cultural and Sports Facilities	gymnasium	126.689	45.7266	33701
28810	35359	Chasers Billiards Club	Cultural and Sports Facilities	gymnasium	126.685	45.6902	32089
28811	35360	Dynamic No. 8 Brothers Billiards Club	Cultural and Sports Facilities	gymnasium	126.754	45.7259	46428
28812	35361	Celebrity Billiards	Cultural and Sports Facilities	gymnasium	126.688	45.7263	33698
28813	35362	Qiao's Shenqing Billiards Club	Cultural and Sports Facilities	gymnasium	126.689	45.7414	33780
28814	35363	corner billiards	Cultural and Sports Facilities	gymnasium	126.698	45.7211	37712
28815	35364	Zunhuang Billiards	Cultural and Sports Facilities	gymnasium	126.699	45.7255	37066
28816	35365	Zunshang Billiards	Cultural and Sports Facilities	gymnasium	126.689	45.6855	33454
28817	35366	Zhaohe Billiard Hall	Cultural and Sports Facilities	gymnasium	126.696	45.7017	36290
28818	35367	333 Billiards Hall	Cultural and Sports Facilities	gymnasium	126.689	45.7266	33701
28819	35368	Xin 8 Billiards Club	Cultural and Sports Facilities	gymnasium	126.688	45.7293	33713
28820	35369	Celebrity Billiards Club	Cultural and Sports Facilities	gymnasium	126.689	45.7265	33701
28821	35370	LKD Billiards Club	Cultural and Sports Facilities	gymnasium	126.689	45.7279	33707
28822	35371	NEW Life high-end fitness private club	Convenience Services Facilities	fitness centre	126.6	45.7555	7438
28823	35372	Liking Fit 24H smart fitness	Convenience Services Facilities	fitness centre	126.618	45.77	46919
28824	35373	Instant exercise space fitness studio	Convenience Services Facilities	fitness centre	126.621	45.7669	14188
28825	35374	Anytime Fitness 24 hours	Convenience Services Facilities	fitness centre	126.559	45.7315	2534
28826	35377	Reed Fitness	Convenience Services Facilities	fitness centre	126.6	45.7466	8019
28827	35378	Reed Fitness	Convenience Services Facilities	fitness centre	126.532	45.73	618
28828	35379	LEVEL future swimming fitness	Convenience Services Facilities	fitness centre	126.536	45.7418	1334
28829	35380	Renhe International Fitness Club	Convenience Services Facilities	fitness centre	126.515	45.7188	500
28830	35381	SK Super Sports Hall	Convenience Services Facilities	fitness centre	126.565	45.7296	3080
28831	35382	Renhe International Fitness Club	Convenience Services Facilities	fitness centre	126.584	45.7356	4533
28832	35384	Reed Fitness	Convenience Services Facilities	fitness centre	126.553	45.7254	1828
28833	35385	Renhe International Fitness Club	Convenience Services Facilities	fitness centre	126.6	45.7592	8093
28834	35386	Fanchen Maidong Fitness Club	Convenience Services Facilities	fitness centre	126.621	45.7668	14194
28835	35387	Renhe International Fitness Club	Convenience Services Facilities	fitness centre	126.566	45.7486	3374
28836	35388	No. 7 personal training gym	Convenience Services Facilities	fitness centre	126.592	45.7387	5876
28837	35389	I Fit Fitness Personal Training Studio	Convenience Services Facilities	fitness centre	126.595	45.7625	6759
28838	35390	Witt International Fitness Club	Convenience Services Facilities	fitness centre	126.525	45.7208	560
28839	35391	Reed Fitness	Convenience Services Facilities	fitness centre	126.564	45.7322	2538
28840	35392	Fanchen Maidong swimming fitness	Convenience Services Facilities	fitness centre	126.535	45.7107	963
28841	35393	Qile Fitness	Convenience Services Facilities	fitness centre	126.529	45.74	662
28842	35394	AI technology effects fitness	Convenience Services Facilities	fitness centre	126.601	45.7482	8027
28843	35396	Boxing Times Private Fitness Dance Studio	Convenience Services Facilities	fitness centre	126.588	45.7502	5311
28844	35397	Julijian fitness	Convenience Services Facilities	fitness centre	126.594	45.7553	6728
28845	35398	original speed fitness	Convenience Services Facilities	fitness centre	126.555	45.7345	2559
28846	35399	12 hours fitness club	Convenience Services Facilities	fitness centre	126.574	45.7231	2923
28847	35401	Universal Strength Fitness Studio	Convenience Services Facilities	fitness centre	126.6	45.745	8015
28848	35402	Boxing Times Private Fitness Dance Studio	Convenience Services Facilities	fitness centre	126.592	45.7596	6090
28849	35403	Juhao Swimming and Fitness Club	Convenience Services Facilities	fitness centre	126.558	45.7349	2564
28850	35404	Belly fitness and slimming chain studio	Convenience Services Facilities	fitness centre	126.579	45.7287	3762
28851	35405	3KG three kilogram fitness studio	Convenience Services Facilities	fitness centre	126.589	45.7419	5238
28852	35406	KeyPower Fitness Workshop	Convenience Services Facilities	fitness centre	126.598	45.765	7457
28853	35407	Yuedong Private Fitness Yoga Hall	Convenience Services Facilities	fitness centre	126.6	45.745	8015
28854	35408	TrainingFit personal training fitness studio	Convenience Services Facilities	fitness centre	126.558	45.7342	2564
28855	35409	Huihong Fitness and Beauty Center	Convenience Services Facilities	fitness centre	126.613	45.7709	12215
28856	35410	Spartacus Fitness	Convenience Services Facilities	fitness centre	126.619	45.7683	46920
28857	35411	45°N North American Comprehensive Physical Fitness	Convenience Services Facilities	fitness centre	126.558	45.7367	2577
28858	35412	Private fitness studio for those with stomach problems	Convenience Services Facilities	fitness centre	126.566	45.7254	2971
28859	35413	12 hours fitness	Convenience Services Facilities	fitness centre	126.589	45.7536	5354
28860	35414	7 Day Slimming® Fitness Studio Chain	Convenience Services Facilities	fitness centre	126.609	45.7733	10874
28861	35415	Oris Fitness Center	Convenience Services Facilities	fitness centre	126.532	45.7086	217
28862	35416	HiFIT fitness dance studio	Convenience Services Facilities	fitness centre	126.528	45.7222	593
28863	35417	Meizhijian fitness	Convenience Services Facilities	fitness centre	126.548	45.7355	1955
28864	35418	7-day slimming fitness chain agency	Convenience Services Facilities	fitness centre	126.546	45.7351	1954
28865	35419	s beauty fitness club	Convenience Services Facilities	fitness centre	126.55	45.7356	1955
28866	35420	Renhe International Fitness Club	Convenience Services Facilities	fitness centre	126.581	45.7451	3982
28867	35421	s-maker fitness studio	Convenience Services Facilities	fitness centre	126.563	45.7291	2502
28868	35422	LeShou Fitness Personal Training Studio	Convenience Services Facilities	fitness centre	126.547	45.7352	1954
28869	35424	Poly Fitness Club	Convenience Services Facilities	fitness centre	126.596	45.7357	6560
28870	35425	Best Fitness Club	Convenience Services Facilities	fitness centre	126.595	45.7335	6548
28871	35426	Xiaopeng National Fitness and Weight Loss Studio	Convenience Services Facilities	fitness centre	126.507	45.7189	503
28872	35428	HEART fitness studio	Convenience Services Facilities	fitness centre	126.558	45.7362	2564
28873	35429	3KG fitness studio	Convenience Services Facilities	fitness centre	126.53	45.7393	662
28874	35430	Equipment fitness	Convenience Services Facilities	fitness centre	126.587	45.7401	4578
28875	35431	Exercise time fitness studio	Convenience Services Facilities	fitness centre	126.533	45.7228	602
28876	35432	Taghaus Fitness	Convenience Services Facilities	fitness centre	126.585	45.7327	4491
28877	35433	Hanbo private fitness studio	Convenience Services Facilities	fitness centre	126.593	45.7622	6103
28878	35434	Lemon Share Fitness Studio	Convenience Services Facilities	fitness centre	126.529	45.7231	593
28879	35435	Chunfeng fitness studio	Convenience Services Facilities	fitness centre	126.563	45.7315	3131
28880	35436	Longxiang personal training studio	Convenience Services Facilities	fitness centre	126.558	45.7353	2564
28881	35437	Olivia fitness slimming yoga pilates	Convenience Services Facilities	fitness centre	126.55	45.72	1775
28882	35438	Wilnis Swim and Fitness Club	Convenience Services Facilities	fitness centre	126.621	45.7668	14188
28883	35439	Waidu fitness studio	Convenience Services Facilities	fitness centre	126.619	45.7739	13553
28884	35441	Leading Fitness	Convenience Services Facilities	fitness centre	126.551	45.7403	1976
28885	35443	Ice Bear Fitness	Convenience Services Facilities	fitness centre	126.551	45.7409	1981
28886	35444	Fitness activity point	Convenience Services Facilities	fitness centre	126.605	45.7604	9443
28887	35445	w fitness	Convenience Services Facilities	fitness centre	126.62	45.7696	13531
28888	35446	Qiyu fitness studio	Convenience Services Facilities	fitness centre	126.601	45.7483	8027
28889	35447	unit7 multi-dimensional fitness training studio	Convenience Services Facilities	fitness centre	126.556	45.7349	2546
28890	35448	Olivia Fitness Slimming Yoga Pilates	Convenience Services Facilities	fitness centre	126.599	45.7561	7438
28891	35450	Mind Gym	Convenience Services Facilities	fitness centre	126.534	45.7334	46915
28892	35451	IN private fitness studio	Convenience Services Facilities	fitness centre	126.549	45.7189	1765
28893	35452	Han Lian'er	Convenience Services Facilities	fitness centre	126.548	45.736	1955
28894	35454	Energy due to power inn's sports and fitness trendy brand	Convenience Services Facilities	fitness centre	126.603	45.7193	8507
28895	35455	Reed Fitness	Convenience Services Facilities	fitness centre	126.694	45.7571	35819
28896	35456	Renhe International Fitness Club	Convenience Services Facilities	fitness centre	126.642	45.7564	20207
28897	35457	Hi Meet Hi Meet Fitness Studio	Convenience Services Facilities	fitness centre	126.581	45.6919	3489
28898	35458	RESULT RESULTS FITNESS STUDIO	Convenience Services Facilities	fitness centre	126.702	45.7446	38550
28899	35459	Reed Fitness	Convenience Services Facilities	fitness centre	126.587	45.7019	4847
28900	35460	HiFIT fitness dance studio	Convenience Services Facilities	fitness centre	126.619	45.7404	13298
28901	35461	12 hours fitness	Convenience Services Facilities	fitness centre	126.619	45.74	13297
28902	35462	levi fitness	Convenience Services Facilities	fitness centre	126.579	45.6958	3502
28903	35463	Energy due to power inn's sports and fitness trendy brand	Convenience Services Facilities	fitness centre	126.639	45.757	19538
28904	35464	ACTION fitness studio	Convenience Services Facilities	fitness centre	126.693	45.7483	35132
28905	35465	Reed Fitness	Convenience Services Facilities	fitness centre	126.62	45.7401	13297
28906	35466	Reed Fitness	Convenience Services Facilities	fitness centre	126.624	45.7456	14699
28907	35467	Unique Fitness	Convenience Services Facilities	fitness centre	126.702	45.7446	38550
28908	35468	Chuqi fitness studio	Convenience Services Facilities	fitness centre	126.583	45.6869	4120
28909	35469	Youdu fitness club	Convenience Services Facilities	fitness centre	126.608	45.7082	9824
28910	35470	V Force Fitness Club	Convenience Services Facilities	fitness centre	126.667	45.7583	26982
28911	35471	Renhe International Fitness Club	Convenience Services Facilities	fitness centre	126.696	45.7422	36462
28912	35472	Yijia Swimming Fitness Energy Center	Convenience Services Facilities	fitness centre	126.681	45.7486	31075
28913	35473	AI technology effects fitness	Convenience Services Facilities	fitness centre	126.646	45.7617	20892
28914	35474	7 Day Slimming® Fitness Studio Chain	Convenience Services Facilities	fitness centre	126.603	45.7211	8514
28915	35475	LEVEL future fitness factory	Convenience Services Facilities	fitness centre	126.625	45.736	14655
28916	35476	Mind Fitness Studio	Convenience Services Facilities	fitness centre	126.637	45.7583	18188
28917	35477	Renhe International Fitness Club	Convenience Services Facilities	fitness centre	126.659	45.7714	25021
28918	35478	One week quick weight loss fitness club	Convenience Services Facilities	fitness centre	126.666	45.7631	26352
28919	35479	Renhe International Fitness Club	Convenience Services Facilities	fitness centre	126.635	45.7596	17556
28920	35480	Fanchen Fitness	Convenience Services Facilities	fitness centre	126.606	45.7027	9122
28921	35481	Fanchen Maidong Fitness Club	Convenience Services Facilities	fitness centre	126.604	45.7182	9207
28922	35482	Galaxy Fitness Club	Convenience Services Facilities	fitness centre	126.638	45.758	46929
28923	35483	Renhe International Fitness Club	Convenience Services Facilities	fitness centre	126.675	45.7479	29682
28924	35484	Play Iron Fitness Club	Convenience Services Facilities	fitness centre	126.622	45.7137	14565
28925	35485	Peace Fitness	Convenience Services Facilities	fitness centre	126.611	45.7312	11300
28926	35486	Rapid weight loss field	Convenience Services Facilities	fitness centre	126.604	45.7205	8514
28927	35487	This is a fitness club	Convenience Services Facilities	fitness centre	126.617	45.7406	12632
28928	35488	Liao Fitness Center	Convenience Services Facilities	fitness centre	126.698	45.7615	37214
28929	35489	Boos 24h swimming fitness	Convenience Services Facilities	fitness centre	126.645	45.7499	20796
28930	35490	Bailey Fitness Academy & Studio	Convenience Services Facilities	fitness centre	126.702	45.7446	38546
28931	35491	Strength fitness club	Convenience Services Facilities	fitness centre	126.605	45.703	9120
28932	35492	Force fitness studio	Convenience Services Facilities	fitness centre	126.667	45.7615	27006
28933	35493	HK·Club Huanku Fitness	Convenience Services Facilities	fitness centre	126.676	45.7495	29690
28934	35494	Belly fitness and slimming chain studio	Convenience Services Facilities	fitness centre	126.577	45.693	3490
28935	35495	boos swimming fitness	Convenience Services Facilities	fitness centre	126.663	45.771	25690
28936	35496	One week quick weight loss fitness club	Convenience Services Facilities	fitness centre	126.639	45.758	18854
28937	35497	Yuecheng International Fitness Club	Convenience Services Facilities	fitness centre	126.586	45.7065	4219
28938	35498	Qking light luxury fitness	Convenience Services Facilities	fitness centre	126.635	45.7525	46922
28939	35499	Donglan Fitness	Convenience Services Facilities	fitness centre	126.643	45.7438	20141
28940	35500	Bastet Fitness Club	Convenience Services Facilities	fitness centre	126.638	45.7537	46921
28941	35501	Reed Fitness	Convenience Services Facilities	fitness centre	126.579	45.6954	3499
28942	35502	Ruikang Swimming and Fitness Club	Convenience Services Facilities	fitness centre	126.547	45.6718	1479
28943	35503	Hydrogen technology fitness	Convenience Services Facilities	fitness centre	126.585	45.6963	4182
28944	35504	Wanda Realm Hotel Fitness Center in Hasi	Convenience Services Facilities	fitness centre	126.589	45.699	4835
28945	35505	Cool love fitness studio	Convenience Services Facilities	fitness centre	126.588	45.7008	4840
28946	35506	7 Day Slimming® Fitness Studio Chain	Convenience Services Facilities	fitness centre	126.642	45.7607	20250
28947	35507	Reed Fitness	Convenience Services Facilities	fitness centre	126.68	45.7699	31163
28948	35508	Spearman Fitness and Slimming Studio	Convenience Services Facilities	fitness centre	126.586	45.6963	4182
28949	35509	life time fitness club	Convenience Services Facilities	fitness centre	126.66	45.7718	25021
28950	35510	Renhe Fitness Club Flagship Store	Convenience Services Facilities	fitness centre	126.698	45.7468	37174
28951	35511	Gym	Convenience Services Facilities	fitness centre	126.681	45.7694	31847
28952	35512	Jie Tai Chi Fitness Club	Convenience Services Facilities	fitness centre	126.591	45.6972	5516
28953	35513	pigeon fitness studio	Convenience Services Facilities	fitness centre	126.681	45.7521	31745
28954	35514	Live Young Fitness Studio	Convenience Services Facilities	fitness centre	126.581	45.6939	3495
28955	35515	Mango fitness high-end personal training center	Convenience Services Facilities	fitness centre	126.66	45.7481	24867
28956	35516	Reed fitness swimming pool	Convenience Services Facilities	fitness centre	126.706	45.7528	39870
28957	35517	Dream Fitness dream fitness studio	Convenience Services Facilities	fitness centre	126.578	45.6967	3506
28958	35518	Weige fitness store	Convenience Services Facilities	fitness centre	126.617	45.7247	12515
28959	35519	swimming fitness	Convenience Services Facilities	fitness centre	126.692	45.7556	35145
28960	35520	Bismarck private fitness studio	Convenience Services Facilities	fitness centre	126.638	45.7599	18863
28961	35521	levi fitness	Convenience Services Facilities	fitness centre	126.577	45.6972	3509
28962	35522	Kering fitness studio	Convenience Services Facilities	fitness centre	126.688	45.7555	33149
28963	35524	Star Fitness Club	Convenience Services Facilities	fitness centre	126.641	45.7584	19547
28964	35525	Zhuoli Fitness	Convenience Services Facilities	fitness centre	126.638	45.7543	46921
28965	35526	SOKO fitness only yoga	Convenience Services Facilities	fitness centre	126.677	45.7447	30363
28966	35527	Xinmei Fitness	Convenience Services Facilities	fitness centre	126.582	45.6911	3478
28967	35528	Haoxuan Fitness Club	Convenience Services Facilities	fitness centre	126.626	45.7183	15226
28968	35530	Rapid weight loss field	Convenience Services Facilities	fitness centre	126.706	45.7523	39214
28969	35531	Ness Fitness Club	Convenience Services Facilities	fitness centre	126.605	45.703	9120
28970	35532	Laili fitness studio	Convenience Services Facilities	fitness centre	126.641	45.7554	19529
28971	35533	Attraction·Shaping and Slimming Studio	Convenience Services Facilities	fitness centre	126.583	45.7054	4212
28972	35534	Black Dalichi fitness	Convenience Services Facilities	fitness centre	126.608	45.7072	10462
28973	35535	fit fitness	Convenience Services Facilities	fitness centre	126.543	45.6661	753
28974	35536	Pavel Hotel Fitness	Convenience Services Facilities	fitness centre	126.638	45.7606	18863
28975	35537	Yuanli private fitness studio	Convenience Services Facilities	fitness centre	126.709	45.7531	40584
28976	35538	Galaxy Hotel Gym	Convenience Services Facilities	fitness centre	126.645	45.7493	20795
28977	35539	Aegisip fitness studio	Convenience Services Facilities	fitness centre	126.685	45.7561	32441
28978	35540	Ingenious fitness studio	Convenience Services Facilities	fitness centre	126.638	45.7599	18863
28979	35541	Constellation Fitness Club	Convenience Services Facilities	fitness centre	126.689	45.751	46924
28980	35542	C4 fitness studio	Convenience Services Facilities	fitness centre	126.664	45.7617	26348
28981	35543	Mingna Pink Panther themed fitness and slimming private club	Convenience Services Facilities	fitness centre	126.697	45.7463	36478
28982	35544	Best Time Yoga Pilates Studio	Convenience Services Facilities	fitness centre	126.64	45.7523	19511
28983	35545	Zhuoli International Fitness Club	Convenience Services Facilities	fitness centre	126.617	45.6656	12940
28984	35546	Lian Ti Tang fitness studio	Convenience Services Facilities	fitness centre	126.628	45.7472	16035
28985	35547	acceleration fitness	Convenience Services Facilities	fitness centre	126.67	45.7417	28302
28986	35548	Chaoting Q. fit fitness	Convenience Services Facilities	fitness centre	126.593	45.715	5693
28987	35549	Qiantu Backward Fitness Workshop	Convenience Services Facilities	fitness centre	126.599	45.7166	7796
28988	35550	Dragon Club	Convenience Services Facilities	fitness centre	126.677	45.745	30364
28989	35551	lsm fitness complex	Convenience Services Facilities	fitness centre	126.568	45.6945	2760
28990	35552	Feilong Zaitian Intelligent Fitness Club	Convenience Services Facilities	fitness centre	126.698	45.7536	35817
28991	35553	AK fighting fitness	Convenience Services Facilities	fitness centre	126.586	45.6967	4183
28992	35554	Huaqi Hotel Gym	Convenience Services Facilities	fitness centre	126.692	45.7516	35143
28993	35555	Shining Star Gym	Convenience Services Facilities	fitness centre	126.593	45.6847	5469
28994	35556	5% fitness studio	Convenience Services Facilities	fitness centre	126.701	45.7493	37848
28995	35557	people and fitness	Convenience Services Facilities	fitness centre	126.642	45.7536	19514
28996	35558	Hongdao Sports Training Center	Convenience Services Facilities	fitness centre	126.622	45.7447	14691
28997	35559	Mama Ji's gym	Convenience Services Facilities	fitness centre	126.654	45.7574	22923
28998	35560	Black Dalichi fitness	Convenience Services Facilities	fitness centre	126.67	45.7733	27770
28999	35561	Nice private fitness studio	Convenience Services Facilities	fitness centre	126.652	45.7568	22239
29000	35563	Rebekah Fitness Club, Nangang District, Harbin City	Convenience Services Facilities	fitness centre	126.638	45.7536	46921
29001	35564	Light aerobic fitness	Convenience Services Facilities	fitness centre	126.645	45.7496	20795
29002	35565	Swimming and fitness club	Convenience Services Facilities	fitness centre	126.699	45.7514	37855
29003	35566	Saipu Fitness Academy	Convenience Services Facilities	fitness centre	126.617	45.6658	12940
29004	35567	Yucifuji	Convenience Services Facilities	fitness centre	126.696	45.7617	36512
29005	35568	TiGerOne fitness training camp	Convenience Services Facilities	fitness centre	126.702	45.7521	38576
29006	35569	Focus fitness studio	Convenience Services Facilities	fitness centre	126.699	45.746	37171
29007	35570	Yueyuan fitness studio	Convenience Services Facilities	fitness centre	126.582	45.6954	3500
29008	35572	Li Chi Fitness Club	Convenience Services Facilities	fitness centre	126.614	45.7064	11790
29009	35573	Shu Hua	Convenience Services Facilities	fitness centre	126.695	45.7529	35817
29010	35574	Boli Sports Rehabilitation Studio	Convenience Services Facilities	fitness centre	126.674	45.7597	29050
29011	35575	Ersansi fitness studio	Convenience Services Facilities	fitness centre	126.581	45.6936	3495
29012	35576	Chaojian fitness	Convenience Services Facilities	fitness centre	126.676	45.7446	30363
29013	35577	Zhonglong Aoguan GYM	Convenience Services Facilities	fitness centre	126.697	45.7492	37178
29014	35578	107 fitness studio	Convenience Services Facilities	fitness centre	126.62	45.7294	13231
29015	35579	Black Ant Fitness	Convenience Services Facilities	fitness centre	126.583	45.6927	4155
29016	35580	American Aikang fitness equipment	Convenience Services Facilities	fitness centre	126.666	45.7576	26330
29017	35581	Blue Ant all-in-one fitness club	Convenience Services Facilities	fitness centre	126.583	45.6927	4155
29018	35582	Xiangzi fitness studio	Convenience Services Facilities	fitness centre	126.572	45.6934	2748
29019	35583	Nutritional power space living center	Convenience Services Facilities	fitness centre	126.589	45.6831	4793
29020	35584	Feilong Zaitian Fitness Club	Convenience Services Facilities	fitness centre	126.59	45.701	4842
29021	35585	Pooh 24 Hour Fitness	Convenience Services Facilities	fitness centre	126.586	45.6963	4182
29022	35586	Xilang fitness studio	Convenience Services Facilities	fitness centre	126.682	45.7495	31733
29023	35587	Sail Fitness 21 Days Fitness Club	Convenience Services Facilities	fitness centre	126.604	45.7183	9207
29024	35588	ZY Ziyan Fitness	Convenience Services Facilities	fitness centre	126.583	45.6977	4187
29025	35589	Yu Xin Body and Appearance Correction Studio	Convenience Services Facilities	fitness centre	126.604	45.7178	9207
29026	35590	Jinrui fitness studio	Convenience Services Facilities	fitness centre	126.62	45.7211	13907
29027	35591	Poly Yihejiayuan Fitness Club	Convenience Services Facilities	fitness centre	126.594	45.7128	6395
29028	35592	Subversive Alliance Design Studio	Convenience Services Facilities	fitness centre	126.649	45.7518	21472
29029	35593	Super strength fitness studio	Convenience Services Facilities	fitness centre	126.612	45.7225	11216
29030	35594	R&F Wanda Hotel Fitness Center	Convenience Services Facilities	fitness centre	126.589	45.6992	4836
29031	35595	Dream True Technology Shaping	Convenience Services Facilities	fitness centre	126.579	45.6955	3499
29032	35596	starry sky fitness	Convenience Services Facilities	fitness centre	126.591	45.6952	5502
29033	35597	12 hours fitness	Convenience Services Facilities	fitness centre	126.655	45.7888	23808
29034	35598	Renhe International Fitness	Convenience Services Facilities	fitness centre	126.691	45.7779	34597
29035	35599	HiFIT fitness dance studio	Convenience Services Facilities	fitness centre	126.625	45.7769	14938
29036	35600	Hanbo private fitness studio	Convenience Services Facilities	fitness centre	126.678	45.7828	30529
29037	35601	Rice Fitness	Convenience Services Facilities	fitness centre	126.646	45.7851	21066
29038	35602	s fitness	Convenience Services Facilities	fitness centre	126.622	45.7812	14291
29039	35603	Kangpai fitness	Convenience Services Facilities	fitness centre	126.68	45.7861	31222
29040	35605	Qile Customized Fitness	Convenience Services Facilities	fitness centre	126.626	45.7815	15651
29041	35606	Yubo fitness	Convenience Services Facilities	fitness centre	126.687	45.7873	33313
29042	35607	12-hour swimming and fitness club Taiyue store	Convenience Services Facilities	fitness centre	126.696	45.7769	36596
29043	35608	Voss V Private Fitness Studio	Convenience Services Facilities	fitness centre	126.669	45.7817	27824
29044	35609	Islay Free Gym	Convenience Services Facilities	fitness centre	126.67	45.7815	27825
29045	35610	k international fitness yoga studio	Convenience Services Facilities	fitness centre	126.685	45.7723	32549
29046	35611	Simai fitness center	Convenience Services Facilities	fitness centre	126.679	45.7852	31216
29047	35612	physical and mental health	Convenience Services Facilities	fitness centre	126.642	45.786	20389
29048	35613	Family closed weight loss training camp	Convenience Services Facilities	fitness centre	126.703	45.7723	39314
29049	35614	Bona Fitness	Convenience Services Facilities	fitness centre	126.67	45.6991	28098
29050	35615	12 hours fitness	Convenience Services Facilities	fitness centre	126.637	45.713	17868
29051	35616	Olympic fitness customization studio	Convenience Services Facilities	fitness centre	126.64	45.7176	19313
29052	35617	Lide	Convenience Services Facilities	fitness centre	126.673	45.7303	28898
29053	35618	Reed Fitness	Convenience Services Facilities	fitness centre	126.68	45.7358	31023
29054	35619	12 hours fitness	Convenience Services Facilities	fitness centre	126.692	45.7312	35053
29055	35620	Boyue fitness studio	Convenience Services Facilities	fitness centre	126.687	45.7336	33044
29056	35621	Light Pig Pen Fitness	Convenience Services Facilities	fitness centre	126.658	45.7055	23979
29057	35622	Aolong fitness club	Convenience Services Facilities	fitness centre	126.691	45.6936	34843
29058	35623	Feichi Fitness Gym	Convenience Services Facilities	fitness centre	126.678	45.7295	30977
29059	35624	Jiujiu fitness	Convenience Services Facilities	fitness centre	126.645	45.7203	20602
29060	35625	BRIUS International Fitness Club	Convenience Services Facilities	fitness centre	126.719	45.731	43184
29061	35626	Lianxing Gym	Convenience Services Facilities	fitness centre	126.692	45.7304	35053
29062	35627	Brist swimming fitness	Convenience Services Facilities	fitness centre	126.692	45.7271	35039
29063	35629	Oasis Fitness Club	Convenience Services Facilities	fitness centre	126.641	45.7012	19247
29064	35630	Borest Fitness Club	Convenience Services Facilities	fitness centre	126.688	45.6887	33469
29065	35631	cologne fitness	Convenience Services Facilities	fitness centre	126.649	45.7233	21296
29066	35632	Kangpai Fitness Club	Convenience Services Facilities	fitness centre	126.633	45.7158	17260
29067	35633	LiKeFitness	Convenience Services Facilities	fitness centre	126.66	45.7108	24697
29068	35634	Zhuoka weight loss training camp	Convenience Services Facilities	fitness centre	126.653	45.7139	22667
29069	35635	7 Day Slimming® Fitness Chain Agency	Convenience Services Facilities	fitness centre	126.672	45.7369	28282
29070	35636	Sofitel Harbin-Fitness Center	Convenience Services Facilities	fitness centre	126.673	45.7385	28957
29071	35637	Jiu Shuai Fitness Club	Convenience Services Facilities	fitness centre	126.72	45.7277	43158
29072	35638	Zhuoli Fitness	Convenience Services Facilities	fitness centre	126.671	45.6989	28097
29073	35639	JiShu fitness studio	Convenience Services Facilities	fitness centre	126.672	45.7358	28945
29074	35640	Kangpai Gym	Convenience Services Facilities	fitness centre	126.734	45.7178	45049
29075	35641	Tianle Fitness Club	Convenience Services Facilities	fitness centre	126.643	45.7156	19972
29076	35642	12 hours swimming fitness	Convenience Services Facilities	fitness centre	126.686	45.7234	32986
29077	35643	SANGAT	Convenience Services Facilities	fitness centre	126.676	45.7002	30122
29078	35644	Xiaoxiao body management studio	Convenience Services Facilities	fitness centre	126.685	45.7353	33048
29079	35645	Grand Hotel Bremen-Gym	Convenience Services Facilities	fitness centre	126.665	45.7319	26183
29080	35646	emperor fitness	Convenience Services Facilities	fitness centre	126.655	45.7326	23486
29081	35647	911 Sports Studio	Convenience Services Facilities	fitness centre	126.652	45.7141	22667
29082	35648	BRIUS International Fitness Club	Convenience Services Facilities	fitness centre	126.726	45.7214	43869
29083	35649	In Time image design	Convenience Services Facilities	fitness centre	126.734	45.7178	45043
29084	35650	Heilongjiang Province Summer Project Physical Training Center	Convenience Services Facilities	fitness centre	126.65	45.7232	22045
29085	35652	Heilongjiang Yiyun Skydiving Club Co., Ltd.	Cultural and Sports Facilities	gymnasium	126.528	45.7142	309
29086	35653	Soldier ant archery chain	Cultural and Sports Facilities	gymnasium	126.535	45.7348	46915
29087	35656	Shengdao climbing gym	Cultural and Sports Facilities	gymnasium	126.533	45.7331	46915
29088	35657	Rock Dance Space Climbing Club	Cultural and Sports Facilities	gymnasium	126.561	45.7321	2534
29089	35658	Le Paragliding Club	Cultural and Sports Facilities	gymnasium	126.595	45.7405	6600
29090	35659	Yi Yao Shooting Art	Cultural and Sports Facilities	gymnasium	126.61	45.752	11445
29091	35661	720 Archery Club	Cultural and Sports Facilities	gymnasium	126.614	45.7108	11813
29092	35662	Shengdao climbing gym	Cultural and Sports Facilities	gymnasium	126.587	45.7012	4843
29093	35663	Encounter. Arrow CLUB Archery Club	Cultural and Sports Facilities	gymnasium	126.602	45.7184	8504
29094	35664	Champion Ice Rink Hongbo Central Park	Cultural and Sports Facilities	gymnasium	126.69	45.7549	35145
29095	35665	Yi Yao Shooting Art	Cultural and Sports Facilities	gymnasium	126.64	45.7583	19547
29096	35666	Xuancai Ice Rink	Cultural and Sports Facilities	gymnasium	126.693	45.7556	35145
29097	35667	Diyi roller skating rink	Cultural and Sports Facilities	gymnasium	126.604	45.7029	9120
29098	35668	Xuancai skating rink	Cultural and Sports Facilities	gymnasium	126.587	45.7011	4840
29099	35669	Soldier ant archery chain	Cultural and Sports Facilities	gymnasium	126.689	45.7508	46924
29100	35671	Dry ice city	Cultural and Sports Facilities	gymnasium	126.604	45.7025	9118
29101	35672	Soldier ant archery chain	Cultural and Sports Facilities	gymnasium	126.577	45.6971	3509
29102	35673	Xingyuan Jiahe Archery Entertainment Club	Cultural and Sports Facilities	gymnasium	126.664	45.764	26356
29103	35674	Harbin Institute of Physical Education College Student Skating Hall	Cultural and Sports Facilities	gymnasium	126.671	45.7596	28396
29104	35675	Xuancai Ice Sports Center	Cultural and Sports Facilities	gymnasium	126.594	45.6955	5504
29105	35676	Tianluan Ice Hall	Cultural and Sports Facilities	gymnasium	126.666	45.7795	27109
29106	35677	Harbin famous roller skating club	Cultural and Sports Facilities	gymnasium	126.673	45.7404	28960
29107	35678	east archery club	Cultural and Sports Facilities	gymnasium	126.624	45.717	14582
29108	35679	Figure skating training hall	Cultural and Sports Facilities	gymnasium	126.668	45.7792	27818
29109	35680	Barana Roller Skating Fitness Club	Cultural and Sports Facilities	gymnasium	126.637	45.755	18172
29110	35681	Lunhuang Culture	Cultural and Sports Facilities	gymnasium	126.586	45.7021	4202
29111	35682	Phaeton Billiards and Archery Club	Cultural and Sports Facilities	gymnasium	126.604	45.7175	8500
29112	35683	Speedy Windmill	Cultural and Sports Facilities	gymnasium	126.663	45.7782	25725
29113	35684	Cyclone Rider	Cultural and Sports Facilities	gymnasium	126.661	45.7788	25064
29114	35685	Harbin Donghai Skating Club	Cultural and Sports Facilities	gymnasium	126.637	45.766	18255
29115	35686	rookie skating club	Cultural and Sports Facilities	gymnasium	126.636	45.7667	18259
29116	35687	Heilongjiang Brave Ski Club	Cultural and Sports Facilities	gymnasium	126.718	45.773	42695
29117	35688	Yigong Pavilion Archery Hall	Cultural and Sports Facilities	gymnasium	126.645	45.7203	20602
29118	35689	Transocean Hockey Club	Cultural and Sports Facilities	gymnasium	126.65	45.6973	21859
29119	35691	Shangda swimming pool	Cultural and Sports Facilities	gymnasium	126.604	45.7417	9336
29120	35692	Sunshine International Swimming and Fitness	Cultural and Sports Facilities	gymnasium	126.585	45.7557	4737
29121	35693	Jinhai Swimming Pool Qunli Store	Cultural and Sports Facilities	gymnasium	126.542	45.7147	1003
29122	35694	Shuimu Palace	Cultural and Sports Facilities	gymnasium	126.627	45.7668	15507
29123	35695	Gym swimming pool	Cultural and Sports Facilities	gymnasium	126.698	45.7526	35817
29124	35696	Swimming pool of Second Hospital of Medical University	Cultural and Sports Facilities	gymnasium	126.613	45.6913	11732
29125	35697	Harbin Institute of Technology Swimming Pool	Cultural and Sports Facilities	gymnasium	126.627	45.7363	15285
29126	35698	Zhengming Jinjiang Hotel Sunshine Swimming Pool	Cultural and Sports Facilities	gymnasium	126.643	45.7605	20248
29127	35699	Exhibition Stadium Swimming Pool	Cultural and Sports Facilities	gymnasium	126.702	45.7521	38576
29128	35700	Heilongjiang University Swimming Pool	Cultural and Sports Facilities	gymnasium	126.622	45.7049	13842
29129	35701	Harbin Engineering University Swimming Pool	Cultural and Sports Facilities	gymnasium	126.673	45.7749	28514
29130	35702	Heilongjiang Provincial Party School Swimming Pool	Cultural and Sports Facilities	gymnasium	126.608	45.7227	10546
29131	35703	Harbin University of Science and Technology Swimming Pool	Cultural and Sports Facilities	gymnasium	126.614	45.7113	11815
29132	35704	Exhibition Zhonglong Swimming Pool	Cultural and Sports Facilities	gymnasium	126.7	45.7507	37853
29133	35705	Agricultural Engineering Vocational College Swimming Pool	Cultural and Sports Facilities	gymnasium	126.55	45.6712	1473
29134	35706	Harbin Institute of Physical Education Swimming Pool	Cultural and Sports Facilities	gymnasium	126.674	45.7567	29040
29135	35708	Engineering University Swimming Pool Supermarket	Cultural and Sports Facilities	gymnasium	126.679	45.7747	30473
29136	35709	Shaowu Swimming Pool	Cultural and Sports Facilities	gymnasium	126.602	45.7237	8527
29137	35710	Convention and Exhibition Center Swimming Pool	Cultural and Sports Facilities	gymnasium	126.699	45.7513	37855
29138	35711	Little Cherry Swimming Pool	Cultural and Sports Facilities	gymnasium	126.702	45.7477	38566
29139	35712	Bobaile Joy International Water Education Center	Cultural and Sports Facilities	gymnasium	126.689	45.751	46924
29140	35713	Baoyu Tianyi Lanwan Swimming Pool	Cultural and Sports Facilities	gymnasium	126.626	45.7797	15629
29141	35714	Vast sauna and swimming pool equipment	Cultural and Sports Facilities	gymnasium	126.638	45.778	18991
29142	35715	Chasing Waves Swimming Club	Cultural and Sports Facilities	gymnasium	126.687	45.774	33249
29143	35716	Haihou sauna swimming pool	Cultural and Sports Facilities	gymnasium	126.638	45.778	18991
29144	35717	Recreation	Cultural and Sports Facilities	gymnasium	126.638	45.7781	18326
29145	35718	Yongkang swimming pool equipment engineering	Cultural and Sports Facilities	gymnasium	126.638	45.7779	18991
29146	35719	Century sauna and swimming pool equipment	Cultural and Sports Facilities	gymnasium	126.639	45.7785	19001
29147	35720	Northeast Agricultural University Swimming Pool	Cultural and Sports Facilities	gymnasium	126.719	45.7369	43243
29148	35721	Harbin Huaao Star Track and Field Sports Center	Cultural and Sports Facilities	gymnasium	126.511	45.7026	155
29149	35722	Hongyuan Sports	Cultural and Sports Facilities	gymnasium	126.551	45.7202	1775
29150	35723	Wing Space-time Indoor Sports Center	Cultural and Sports Facilities	gymnasium	126.614	45.7707	12212
29151	35724	Shengjing Sports CBD Complex	Cultural and Sports Facilities	gymnasium	126.562	45.7092	2225
29152	35725	Sharks Sports Club	Cultural and Sports Facilities	gymnasium	126.614	45.7717	12217
29153	35726	Minjian Sports	Cultural and Sports Facilities	gymnasium	126.6	45.7696	8146
29154	35727	zhuolang fencing	Cultural and Sports Facilities	gymnasium	126.582	45.7423	3938
29155	35728	border town sports	Cultural and Sports Facilities	gymnasium	126.594	45.7632	6107
29156	35729	Mingzhiyuan Sports Club	Cultural and Sports Facilities	gymnasium	126.602	45.7429	7996
29157	35731	Long Ying Martial Arts Taekwondo Education	Cultural and Sports Facilities	gymnasium	126.595	45.7402	6597
29158	35732	Harbin Yang Chushan Middle School Gymnasium	Cultural and Sports Facilities	gymnasium	126.607	45.7492	10057
29159	35733	Youbao Sports	Cultural and Sports Facilities	gymnasium	126.532	45.7086	217
29160	35734	Railway Bureau Gymnasium	Cultural and Sports Facilities	gymnasium	126.63	45.7481	16795
29161	35736	CCB Harbin Training Center Gymnasium	Cultural and Sports Facilities	gymnasium	126.62	45.7077	13847
29162	35737	Five Elements Recreation Experience Center	Cultural and Sports Facilities	gymnasium	126.621	45.7302	13966
29163	35738	Harbin International Convention and Exhibition Center Stadium	Cultural and Sports Facilities	gymnasium	126.701	45.7521	37854
29164	35739	Ultimate Body Art Brazilian Jiu-Jitsu, Judo, Karate	Cultural and Sports Facilities	gymnasium	126.588	45.7015	4843
29165	35740	Zhonglong Aoguan Exhibition and Sports City	Cultural and Sports Facilities	gymnasium	126.696	45.7527	35817
29166	35741	Harbin Engineering University Gymnasium	Cultural and Sports Facilities	gymnasium	126.672	45.7749	28514
29167	35742	Harbin Institute of Technology Gymnasium	Cultural and Sports Facilities	gymnasium	126.624	45.7409	14680
29168	35743	Harbin Medical University Gymnasium	Cultural and Sports Facilities	gymnasium	126.618	45.7005	13109
29169	35744	Who longboard	Cultural and Sports Facilities	gymnasium	126.581	45.6985	3512
29170	35745	Reed Fitness	Cultural and Sports Facilities	gymnasium	126.589	45.699	4835
29171	35746	Harbin Huihong Sports Center	Cultural and Sports Facilities	gymnasium	126.701	45.748	37845
29172	35747	sports city	Cultural and Sports Facilities	gymnasium	126.697	45.7526	36492
29173	35748	Black Grand Central Red Beer Garden	Cultural and Sports Facilities	gymnasium	126.608	45.7074	10462
29174	35750	Polytechnic Sports and Leisure Stadium	Cultural and Sports Facilities	gymnasium	126.609	45.7115	10481
29175	35751	Gaming Fencing	Cultural and Sports Facilities	gymnasium	126.637	45.7538	46921
29176	35752	Heilongjiang Military Development Training Center	Cultural and Sports Facilities	gymnasium	126.607	45.7104	9829
29177	35753	Enlightenment Judo Hall	Cultural and Sports Facilities	gymnasium	126.671	45.7581	28391
29178	35754	Sports school comprehensive training hall	Cultural and Sports Facilities	gymnasium	126.67	45.7576	28387
29179	35755	Harbin Engineering University Sports Department	Cultural and Sports Facilities	gymnasium	126.676	45.7759	29815
29180	35756	Kowloon Sports	Cultural and Sports Facilities	gymnasium	126.68	45.7691	31159
29181	35757	Bolang Sports	Cultural and Sports Facilities	gymnasium	126.699	45.7532	35817
29182	35759	Le Jian Fencing Club	Cultural and Sports Facilities	gymnasium	126.665	45.7591	26336
29183	35760	Agricultural Engineering Vocational College-Sports Center	Cultural and Sports Facilities	gymnasium	126.549	45.6715	1473
29184	35761	Tsaritsyno Castle	Cultural and Sports Facilities	gymnasium	126.636	45.7546	18172
29185	35762	Tianwei Rongchuang Sports	Cultural and Sports Facilities	gymnasium	126.662	45.7713	25691
29186	35763	Liwen Aerobics	Cultural and Sports Facilities	gymnasium	126.669	45.7578	27682
29187	35764	south stadium	Cultural and Sports Facilities	gymnasium	126.676	45.7707	29803
29188	35765	Harbin Institute of Physical Education·Comprehensive Training Hall	Cultural and Sports Facilities	gymnasium	126.674	45.7566	29040
29189	35766	Haikang Sports Harbin Institute of Technology Venue Center	Cultural and Sports Facilities	gymnasium	126.622	45.7421	14683
29190	35767	Golden Rhine Club	Cultural and Sports Facilities	gymnasium	126.699	45.7459	37171
29191	35768	Leverard Sports Club	Cultural and Sports Facilities	gymnasium	126.616	45.7186	12474
29192	35769	sado sports	Cultural and Sports Facilities	gymnasium	126.662	45.7691	25681
29193	35770	Runlong Fencing Club	Cultural and Sports Facilities	gymnasium	126.591	45.6962	5511
29194	35771	stadium	Cultural and Sports Facilities	gymnasium	126.697	45.752	35817
29195	35772	Linxin Gymnasium	Cultural and Sports Facilities	gymnasium	126.625	45.7172	15226
29196	35774	Shanglin Sports Youth Badminton Training and Educational Institution	Cultural and Sports Facilities	gymnasium	126.696	45.7617	36512
29197	35775	Hongwei sports equipment	Cultural and Sports Facilities	gymnasium	126.668	45.7575	27677
29198	35776	Dinner card set 2	Cultural and Sports Facilities	gymnasium	126.674	45.7545	29709
29199	35777	(Harbin Institute of Physical Education) meal card service for one group	Cultural and Sports Facilities	gymnasium	126.671	45.7581	28392
29200	35778	No. 32 Pingzhi Street	Cultural and Sports Facilities	gymnasium	126.667	45.7552	26964
29201	35779	Heilongjiang Nursing College Gymnasium	Cultural and Sports Facilities	gymnasium	126.609	45.6865	10362
29202	35780	diandao sports	Cultural and Sports Facilities	gymnasium	126.581	45.6941	3495
29203	35781	Harbin People's Stadium	Cultural and Sports Facilities	gymnasium	126.634	45.7658	17600
29204	35782	District 8 Outdoor Stadium	Cultural and Sports Facilities	gymnasium	126.634	45.7661	17600
29205	35783	Harbin Longjiang Bicycle Fencing School	Cultural and Sports Facilities	gymnasium	126.633	45.7651	17597
29206	35784	Sportsmen Track and Field Club	Cultural and Sports Facilities	gymnasium	126.636	45.7774	17654
29207	35785	Heilongjiang Institute of Engineering Stadium	Cultural and Sports Facilities	gymnasium	126.686	45.7813	33281
29208	35786	Gu Wangxin Fencing Club	Cultural and Sports Facilities	gymnasium	126.693	45.7859	35978
29209	35787	Taiping District Stadium	Cultural and Sports Facilities	gymnasium	126.694	45.7852	35299
29210	35788	People's Stadium	Cultural and Sports Facilities	gymnasium	126.632	45.7669	16916
29211	35789	swim straight ahead club	Cultural and Sports Facilities	gymnasium	126.686	45.7787	33271
29212	35790	Winter sports training center	Cultural and Sports Facilities	gymnasium	126.635	45.7656	18252
29213	35791	Hockey Arena·Tomorrow Star Club	Cultural and Sports Facilities	gymnasium	126.637	45.7668	18259
29214	35792	Yimai Adhesive Furniture Gymnasium	Cultural and Sports Facilities	gymnasium	126.638	45.7794	18338
29215	35793	Jingwu Martial Arts Club	Cultural and Sports Facilities	gymnasium	126.648	45.7157	21254
29216	35794	Longjian Competitive Sports Center	Cultural and Sports Facilities	gymnasium	126.682	45.6999	31470
29217	35795	Shengjing Sports	Cultural and Sports Facilities	gymnasium	126.69	45.712	34309
29218	35796	Northeast Agricultural University Stadium	Cultural and Sports Facilities	gymnasium	126.715	45.7511	41897
29219	35797	Heavy competitive ball training center	Cultural and Sports Facilities	gymnasium	126.646	45.7222	20610
29220	35798	Heilongjiang Provincial Stadium	Cultural and Sports Facilities	gymnasium	126.646	45.7234	20612
29221	35799	Northeast Agricultural University Gymnasium	Cultural and Sports Facilities	gymnasium	126.72	45.7409	43269
29222	35800	Harbin Bearing Group Company Trade Union Sports Room	Cultural and Sports Facilities	gymnasium	126.683	45.721	32254
29223	35801	Harbin University of Finance Second Gymnasium	Cultural and Sports Facilities	gymnasium	126.731	45.7176	44461
29224	35802	Engineering machinery stadium emergency shelter	Cultural and Sports Facilities	gymnasium	126.688	45.6963	33521
29225	35803	Longmen Professional Boxing Fighting Fitness	Cultural and Sports Facilities	gymnasium	126.552	45.7362	1955
29226	35805	Longyun Mixed Martial Arts Club	Cultural and Sports Facilities	gymnasium	126.597	45.7422	7341
29227	35806	Original plastic fitness fighting club	Cultural and Sports Facilities	gymnasium	126.551	45.7413	1980
29228	35807	Dekun martial arts gym	Cultural and Sports Facilities	gymnasium	126.617	45.7671	12865
29229	35808	Kyokushin Martial Arts Hall	Cultural and Sports Facilities	gymnasium	126.555	45.7345	2546
29230	35809	LOF Boxing Space Boxing Club	Cultural and Sports Facilities	gymnasium	126.603	45.7492	8671
29231	35810	Longwu Sanda Fighting Gym	Cultural and Sports Facilities	gymnasium	126.612	45.7527	11447
29232	35811	Xiuyuan Martial Arts Hall	Cultural and Sports Facilities	gymnasium	126.616	45.7548	12748
29233	35812	double kick taekwondo	Cultural and Sports Facilities	gymnasium	126.599	45.7418	7985
29234	35814	Wushu Association Mantis Boxing Committee Mantis Boxing Martial Arts Hall	Cultural and Sports Facilities	gymnasium	126.616	45.7666	12865
29235	35815	Tai Meng Muay Thai Sanda	Cultural and Sports Facilities	gymnasium	126.606	45.7421	10017
29236	35817	Meibu Dojo	Cultural and Sports Facilities	gymnasium	126.511	45.7191	521
29237	35818	Moonan Wing Chun International Martial Arts School	Cultural and Sports Facilities	gymnasium	126.62	45.7692	14207
29238	35819	Shobukan	Cultural and Sports Facilities	gymnasium	126.534	45.7103	962
29239	35820	Shengfankang Health Center	Cultural and Sports Facilities	gymnasium	126.61	45.7459	10704
29240	35821	Wu Yi Taekwondo Hall	Cultural and Sports Facilities	gymnasium	126.533	45.7102	235
29241	35822	Great Wall Taekwondo	Cultural and Sports Facilities	gymnasium	126.62	45.7697	13531
29242	35823	Lidao World Children's Sports & Taekwondo	Cultural and Sports Facilities	gymnasium	126.534	45.7352	46915
29243	35824	Silaoam Taekwondo Joy Hall	Cultural and Sports Facilities	gymnasium	126.552	45.736	1955
29244	35826	Longxiang Taekwondo Club	Cultural and Sports Facilities	gymnasium	126.615	45.7624	12180
29245	35827	Longxi Taekwondo Hall	Cultural and Sports Facilities	gymnasium	126.606	45.7551	10096
29246	35828	Hongsheng Muay Thai Sanda Fight Club	Cultural and Sports Facilities	gymnasium	126.605	45.703	9120
29247	35830	Kaka Boxing Fighting·Fighting·Sanda Club	Cultural and Sports Facilities	gymnasium	126.591	45.6968	5516
29248	35831	Hongsheng Fighting	Cultural and Sports Facilities	gymnasium	126.594	45.6808	6135
29249	35832	Hongsheng Muay Thai Sanda Hall	Cultural and Sports Facilities	gymnasium	126.616	45.7409	12637
29250	35833	TSIBIZOV TEAM Brazilian Jiu-Jitsu Gym	Cultural and Sports Facilities	gymnasium	126.67	45.7484	28334
29251	35834	Stegosaurus Taekwondo Club	Cultural and Sports Facilities	gymnasium	126.644	45.7573	20213
29252	35836	Longbo International Taekwondo	Cultural and Sports Facilities	gymnasium	126.662	45.7639	25650
29253	35837	SW’s Muay Thai expansion training camp	Cultural and Sports Facilities	gymnasium	126.622	45.7461	14068
29254	35838	Shaolin Martial Arts School	Cultural and Sports Facilities	gymnasium	126.585	45.7043	4205
29255	35839	honey badger mixed martial arts	Cultural and Sports Facilities	gymnasium	126.591	45.6963	5508
29256	35840	Fighting	Cultural and Sports Facilities	gymnasium	126.666	45.758	26984
29257	35841	Katsukai Martial Arts School	Cultural and Sports Facilities	gymnasium	126.586	45.7064	4887
29258	35842	Shenglong Martial Arts School	Cultural and Sports Facilities	gymnasium	126.61	45.7304	10588
29259	35844	Boxing Fighting Club	Cultural and Sports Facilities	gymnasium	126.665	45.7594	26337
29260	35845	Honey Badger MMA Club	Cultural and Sports Facilities	gymnasium	126.576	45.7034	3539
29261	35846	Jueshuai Judo Hall	Cultural and Sports Facilities	gymnasium	126.609	45.7072	10462
29262	35847	Zhengwu Taekwondo Hall	Cultural and Sports Facilities	gymnasium	126.614	45.7271	11916
29263	35848	Jianlong Taekwondo	Cultural and Sports Facilities	gymnasium	126.644	45.7574	20213
29264	35849	Hatai Martial Arts School	Cultural and Sports Facilities	gymnasium	126.624	45.7253	14600
29265	35850	Jiayi Taekwondo	Cultural and Sports Facilities	gymnasium	126.544	45.6682	1442
29266	35851	Wuzhou United Taekwondo	Cultural and Sports Facilities	gymnasium	126.698	45.754	35817
29267	35852	Lisheng Martial Arts Club	Cultural and Sports Facilities	gymnasium	126.624	45.7362	14653
29268	35853	Haoyu Sanda Fighting	Cultural and Sports Facilities	gymnasium	126.66	45.7586	24920
29269	35854	Chaowei boxing gym	Cultural and Sports Facilities	gymnasium	126.614	45.7113	11815
29270	35855	Swordsmith Black Belt Taekwondo Gym	Cultural and Sports Facilities	gymnasium	126.637	45.7537	46921
29271	35856	Desheng Taekwondo Gym	Cultural and Sports Facilities	gymnasium	126.704	45.7563	39223
29272	35857	Dengfeng Yinuo Shaolin Martial Arts Culture Development Co., Ltd.	Cultural and Sports Facilities	gymnasium	126.544	45.6627	1374
29273	35858	Cangxuan Taekwondo	Cultural and Sports Facilities	gymnasium	126.632	45.7442	17439
29274	35859	Great Wall Taekwondo	Cultural and Sports Facilities	gymnasium	126.58	45.6808	3410
29275	35860	Silaoam Taekwondo	Cultural and Sports Facilities	gymnasium	126.666	45.7758	26433
29276	35861	Sandao Taekwondo Co., Ltd.	Cultural and Sports Facilities	gymnasium	126.643	45.7454	20147
29277	35862	Kwok Chung Taekwondo Hall	Cultural and Sports Facilities	gymnasium	126.581	45.6985	3512
29278	35863	Guanyu Taekwondo Hall	Cultural and Sports Facilities	gymnasium	126.556	45.6694	2048
29279	35864	Uno Taekwondo	Cultural and Sports Facilities	gymnasium	126.704	45.7557	39223
29280	35865	Wanshang Taekwondo Hall	Cultural and Sports Facilities	gymnasium	126.549	45.6661	1430
29281	35866	Wan Shang Taekwondo	Cultural and Sports Facilities	gymnasium	126.553	45.6732	2080
29282	35867	Long Bo Martial Arts	Cultural and Sports Facilities	gymnasium	126.643	45.7454	20147
29283	35868	Dogen Taekwondo Gym	Cultural and Sports Facilities	gymnasium	126.664	45.7721	25696
29284	35869	Shenglong Martial Arts School	Cultural and Sports Facilities	gymnasium	126.608	45.7102	9829
29285	35870	Dongsheng Taekwondo Hall	Cultural and Sports Facilities	gymnasium	126.537	45.6601	716
29286	35871	Hongyuan Taekwondo Club	Cultural and Sports Facilities	gymnasium	126.61	45.7385	10658
29287	35872	Li Dao Taekwondo	Cultural and Sports Facilities	gymnasium	126.588	45.7008	4840
29288	35873	Zhengwu Taekwondo	Cultural and Sports Facilities	gymnasium	126.603	45.716	8500
29289	35874	Longbo Xuanwu Taekwondo Gym	Cultural and Sports Facilities	gymnasium	126.663	45.767	25664
29290	35875	Great Wall Taekwondo	Cultural and Sports Facilities	gymnasium	126.586	45.7066	4219
29291	35876	Little Wuxing Club	Cultural and Sports Facilities	gymnasium	126.624	45.7169	14582
29292	35877	Yuntao Taekwondo	Cultural and Sports Facilities	gymnasium	126.596	45.7142	6404
29293	35878	Yiheng Taekwondo	Cultural and Sports Facilities	gymnasium	126.612	45.7175	11175
29294	35879	Lelang dance taekwondo	Cultural and Sports Facilities	gymnasium	126.629	45.698	15839
29295	35880	Century Taekwondo	Cultural and Sports Facilities	gymnasium	126.624	45.7169	14582
29296	35881	Just like a Taekwondo gym	Cultural and Sports Facilities	gymnasium	126.631	45.7788	16982
29297	35882	Hongwu International Style Road	Cultural and Sports Facilities	gymnasium	126.676	45.7836	29862
29298	35883	Jiang Kailai Taekwondo Club of China and South Korea	Cultural and Sports Facilities	gymnasium	126.646	45.7903	21102
29299	35884	Wolf King Fight	Cultural and Sports Facilities	gymnasium	126.676	45.7838	29862
29300	35885	Honggeji Harbin Chinese Wrestling Club	Cultural and Sports Facilities	gymnasium	126.685	45.7801	32577
29301	35886	Jue Shuai Martial Arts	Cultural and Sports Facilities	gymnasium	126.693	45.7713	35215
29302	35887	Longjiang Martial Arts School	Cultural and Sports Facilities	gymnasium	126.688	45.7895	33993
29303	35888	Borui Taekwondo Gym	Cultural and Sports Facilities	gymnasium	126.697	45.7755	36585
29304	35889	Xingguo Special Welding	Cultural and Sports Facilities	gymnasium	126.692	45.776	34587
29305	35890	kick out the future taekwondo	Cultural and Sports Facilities	gymnasium	126.694	45.7891	35326
29306	35891	Chinese and Korean Taekwondo	Cultural and Sports Facilities	gymnasium	126.646	45.7902	21101
29307	35892	Famous Taekwondo	Cultural and Sports Facilities	gymnasium	126.674	45.7837	29189
29308	35893	Juying Martial Arts Hall	Cultural and Sports Facilities	gymnasium	126.643	45.7786	20341
29309	35894	KKT Boxing Fighting Club	Cultural and Sports Facilities	gymnasium	126.673	45.726	28873
29310	35895	Kaka Boxing Fighting·Fighting·Sanda Club	Cultural and Sports Facilities	gymnasium	126.683	45.6998	31468
29311	35896	Seven fighting	Cultural and Sports Facilities	gymnasium	126.643	45.7174	19980
29312	35897	Long Xiang Muay Thai Fight Club	Cultural and Sports Facilities	gymnasium	126.651	45.7225	22041
29313	35898	Sun Liang Fighting Fitness Club	Cultural and Sports Facilities	gymnasium	126.734	45.7194	45076
29314	35899	Sheng Yi Martial Arts Hall	Cultural and Sports Facilities	gymnasium	126.689	45.7245	33686
29315	35900	Harbin Taekwondo Boxing Sports School	Cultural and Sports Facilities	gymnasium	126.696	45.731	36419
29316	35901	Liangting Bajiquan Martial Arts Hall	Cultural and Sports Facilities	gymnasium	126.685	45.7258	33000
29317	35902	Great Wall International Martial Arts	Cultural and Sports Facilities	gymnasium	126.721	45.73	43180
29318	35903	Long Bo Taekwondo	Cultural and Sports Facilities	gymnasium	126.675	45.7239	29568
29319	35904	Longwu national skill	Cultural and Sports Facilities	gymnasium	126.682	45.7055	31497
29320	35905	Zhihe Taekwondo	Cultural and Sports Facilities	gymnasium	126.681	45.7307	31633
29321	35906	Can Yi Martial Arts School	Cultural and Sports Facilities	gymnasium	126.703	45.7267	38459
29322	35908	Shangda Badminton Hall	Cultural and Sports Facilities	gymnasium	126.601	45.7367	7959
29323	35909	Huofeng Century Bowling Club	Cultural and Sports Facilities	gymnasium	126.68	45.7651	31141
29324	35910	Ruihai Badminton Hall	Cultural and Sports Facilities	gymnasium	126.649	45.7239	21298
29325	35911	nike basketball	Cultural and Sports Facilities	gymnasium	126.672	45.739	28295
29326	35912	Shanglin Sports Youth Table Tennis Education	Cultural and Sports Facilities	gymnasium	126.644	45.7241	20614
29327	35913	Chushan Basketball Badminton Hall	Cultural and Sports Facilities	gymnasium	126.636	45.7289	17985
29328	35914	Zhuorong Table Tennis Club	Cultural and Sports Facilities	gymnasium	126.658	45.7319	24103
29329	35915	Aishang Basketball Club	Cultural and Sports Facilities	gymnasium	126.641	45.6749	19088
29330	35916	Feitong Xiaoke Basketball Club	Cultural and Sports Facilities	gymnasium	126.644	45.7237	20613
29331	35917	Excellence Table Tennis Club	Cultural and Sports Facilities	gymnasium	126.641	45.7013	19247
29332	35918	Shark Sports	Cultural and Sports Facilities	gymnasium	126.681	45.7356	31023
29333	35919	Heilongjiang Football Association	Cultural and Sports Facilities	gymnasium	126.646	45.7248	20615
29334	35920	Billiards life	Cultural and Sports Facilities	gymnasium	126.668	45.7406	27598
29335	35921	Zhonglian Badminton	Cultural and Sports Facilities	gymnasium	126.702	45.7598	38591
29336	35922	Pioneer Table Tennis	Cultural and Sports Facilities	gymnasium	126.639	45.7012	18520
29337	35923	Pioneer Table Tennis Hall	Cultural and Sports Facilities	gymnasium	126.629	45.6939	15814
29338	35924	Batu Table Tennis Club	Cultural and Sports Facilities	gymnasium	126.624	45.6768	15016
29339	35925	Tenglong Table Tennis Club	Cultural and Sports Facilities	gymnasium	126.66	45.7364	24821
29340	35926	Joe's Billiards Club	Cultural and Sports Facilities	gymnasium	126.7	45.7606	37881
29341	35927	Table Tennis Entertainment and Fitness Plaza	Cultural and Sports Facilities	gymnasium	126.661	45.7368	24823
29342	35928	Fengyi Sports Children's Table Tennis	Cultural and Sports Facilities	gymnasium	126.673	45.7389	46930
29343	35929	football field	Cultural and Sports Facilities	gymnasium	126.644	45.724	20614
29344	35930	Baihang Table Tennis Hall	Cultural and Sports Facilities	gymnasium	126.672	45.739	46930
29345	35931	A billiards and card club	Cultural and Sports Facilities	gymnasium	126.638	45.678	18402
29346	35932	Dawei billiards	Cultural and Sports Facilities	gymnasium	126.64	45.76	18864
29347	35933	Billiards bar	Cultural and Sports Facilities	gymnasium	126.664	45.7306	26171
29348	35934	Qidian Table Tennis School	Cultural and Sports Facilities	gymnasium	126.655	45.728	23472
29349	35935	Zunhuang Billiards Club	Cultural and Sports Facilities	gymnasium	126.631	45.6876	16436
29350	35936	Shark Sports	Cultural and Sports Facilities	gymnasium	126.645	45.7257	20620
29351	35937	Joe's Billiards	Cultural and Sports Facilities	gymnasium	126.628	45.6985	15841
29352	35938	Monarch Billiards Club	Cultural and Sports Facilities	gymnasium	126.624	45.6832	15023
29353	35939	Yin Hao billiards	Cultural and Sports Facilities	gymnasium	126.696	45.7355	37114
29354	35940	Billiard Hall	Cultural and Sports Facilities	gymnasium	126.607	45.677	9601
29355	35941	TT billiards leisure club	Cultural and Sports Facilities	gymnasium	126.66	45.7307	24779
29356	35942	Nine billiards	Cultural and Sports Facilities	gymnasium	126.623	45.6825	14409
29357	35943	Xiangzi Ball Bar	Cultural and Sports Facilities	gymnasium	126.676	45.731	30301
29358	35944	Zunhe Billiards Club	Cultural and Sports Facilities	gymnasium	126.627	45.7036	15189
29359	35945	Hongsheng Joe's Billiards Club	Cultural and Sports Facilities	gymnasium	126.632	45.687	16434
29360	35946	Three Tigers	Cultural and Sports Facilities	gymnasium	126.66	45.7308	24779
29361	35947	Billiards No. 8	Cultural and Sports Facilities	gymnasium	126.675	45.732	29626
29362	35948	Laili Billiards Club	Cultural and Sports Facilities	gymnasium	126.676	45.7794	29834
29363	35949	Excellence Billiards Club	Cultural and Sports Facilities	gymnasium	126.69	45.7619	33852
29364	35950	Dabao billiards	Cultural and Sports Facilities	gymnasium	126.7	45.7612	37881
29365	35951	billiard swing	Cultural and Sports Facilities	gymnasium	126.694	45.7634	35842
29366	35952	Mingshi Billiards Club	Cultural and Sports Facilities	gymnasium	126.648	45.7364	21376
29367	35953	Juyuan E-Sports Bar Billiards	Cultural and Sports Facilities	gymnasium	126.691	45.7338	34438
29368	35954	Ono Billiards Club	Cultural and Sports Facilities	gymnasium	126.671	45.7326	28262
29369	35955	818 Billiards Club	Cultural and Sports Facilities	gymnasium	126.644	45.7347	20079
29370	35956	Fashion gym	Convenience Services Facilities	fitness centre	126.601	45.7348	7946
29371	35958	Jiujiu Fitness Club	Convenience Services Facilities	fitness centre	126.628	45.7021	15859
29372	35959	No. 7 personal training gym	Convenience Services Facilities	fitness centre	126.669	45.7402	27597
29373	35960	Dream fitness studio	Convenience Services Facilities	fitness centre	126.622	45.6825	14409
29374	35961	Chi Boxing Fitness Fighting Club	Convenience Services Facilities	fitness centre	126.688	45.7653	33875
29375	35962	Weige fitness	Convenience Services Facilities	fitness centre	126.611	45.6839	11007
29376	35963	Maili personal training slimming studio	Convenience Services Facilities	fitness centre	126.659	45.7374	24826
29377	35964	Heehee fitness	Convenience Services Facilities	fitness centre	126.678	45.7656	30434
29378	35965	Four Seasons Fitness Studio	Convenience Services Facilities	fitness centre	126.643	45.7334	20066
29379	35966	Reed swimming fitness	Convenience Services Facilities	fitness centre	126.654	45.731	23480
29380	35967	Jiujiu Fitness Club	Convenience Services Facilities	fitness centre	126.642	45.6792	19784
29381	35968	One week quick weight loss fitness club	Convenience Services Facilities	fitness centre	126.66	45.7369	24820
29382	35969	Light life gym	Convenience Services Facilities	fitness centre	126.624	45.679	14397
29383	35970	Four Seasons Shangdong High-end Fitness, Swimming and Steaming Community	Convenience Services Facilities	fitness centre	126.654	45.7311	23480
29384	35971	D'ONE GYM fitness	Convenience Services Facilities	fitness centre	126.654	45.7324	23483
29385	35973	Table Wings Fitness Club	Convenience Services Facilities	fitness centre	126.623	45.6801	14401
29386	35974	Zhuzhong fitness sports life center	Convenience Services Facilities	fitness centre	126.624	45.6806	15018
29387	35975	Indoor ice and snow sports center	Convenience Services Facilities	fitness centre	126.642	45.675	19767
29388	35976	Youjia fitness studio	Convenience Services Facilities	fitness centre	126.61	45.6832	11006
29389	35977	Muscle Beetle Sports Studio	Convenience Services Facilities	fitness centre	126.632	45.7155	16574
29390	35978	winter skating rink	Cultural and Sports Facilities	gymnasium	126.625	45.7047	14524
29391	35979	Heilongjiang Province Hengtai Paramotor Paragliding Club	Cultural and Sports Facilities	gymnasium	126.676	45.7393	29674
29392	35980	Speed ​​skating hall	Cultural and Sports Facilities	gymnasium	126.665	45.7805	26451
29393	35981	Harbin Ice Hockey Stadium Tomorrow Star Club	Cultural and Sports Facilities	gymnasium	126.649	45.7235	22046
29394	35982	Zhongbei Spring City Swimming Pool	Cultural and Sports Facilities	gymnasium	126.655	45.7277	23472
29395	35983	Nangang swimming training class	Cultural and Sports Facilities	gymnasium	126.673	45.7392	46930
29396	35984	Harbin Quanxu swimming training class	Cultural and Sports Facilities	gymnasium	126.676	45.748	29683
29397	35985	Harbin University of Commerce Gymnasium	Cultural and Sports Facilities	gymnasium	126.601	45.7368	7959
29398	35986	Northeast Forestry University·Sports Activity Center	Cultural and Sports Facilities	gymnasium	126.63	45.7186	15903
29399	35987	Yixiang Basketball Hall	Cultural and Sports Facilities	gymnasium	126.635	45.6854	17753
29400	35988	Leading Curling Club	Cultural and Sports Facilities	gymnasium	126.649	45.7238	22046
29401	35989	flax stadium	Cultural and Sports Facilities	gymnasium	126.656	45.7337	23490
29402	35990	Celebrity Sports Ice Center	Cultural and Sports Facilities	gymnasium	126.673	45.7411	28300
29403	35991	Gymnasium of University of Chinese Medicine	Cultural and Sports Facilities	gymnasium	126.645	45.7237	20613
29404	35992	Harbin Engineering University Comprehensive Training Ground for National Defense Students	Cultural and Sports Facilities	gymnasium	126.679	45.7769	31188
29405	35993	Junyu Gymnasium	Cultural and Sports Facilities	gymnasium	126.635	45.6855	17753
29406	35994	Hongyuan Sports	Cultural and Sports Facilities	gymnasium	126.678	45.7661	30437
29407	35995	College of Traditional Chinese Medicine-Stadium	Cultural and Sports Facilities	gymnasium	126.643	45.7245	20614
29408	35996	No. 73 Middle School Gymnasium	Cultural and Sports Facilities	gymnasium	126.623	45.6966	14463
29409	35997	water blue sports	Cultural and Sports Facilities	gymnasium	126.696	45.7613	36509
29410	35998	AHS	Cultural and Sports Facilities	gymnasium	126.672	45.7384	46930
29411	35999	Lefeiyue Sports	Cultural and Sports Facilities	gymnasium	126.685	45.7615	32484
29412	36000	Chenneng Recreation Center	Cultural and Sports Facilities	gymnasium	126.676	45.7479	29683
29413	36001	Swordsmith Black Belt Taekwondo Gym	Cultural and Sports Facilities	gymnasium	126.601	45.7366	7959
29414	36002	Jinshuo Sanda	Cultural and Sports Facilities	gymnasium	126.702	45.7632	38599
29415	36003	Harbin Boxing Association	Cultural and Sports Facilities	gymnasium	126.669	45.7426	27607
29416	36004	Revitalize the Martial Arts Hall	Cultural and Sports Facilities	gymnasium	126.625	45.6801	15018
29417	36005	Rydokan Taekwondo Club	Cultural and Sports Facilities	gymnasium	126.67	45.7812	27825
29418	36006	Sheng Yi Martial Arts Hall	Cultural and Sports Facilities	gymnasium	126.628	45.6985	15841
29419	36007	Xiangyang Budokan	Cultural and Sports Facilities	gymnasium	126.639	45.7009	18519
29420	36008	Ai's Huniu Muay Thai Gym	Cultural and Sports Facilities	gymnasium	126.657	45.7317	24102
29421	36009	Martial Arts Sanda	Cultural and Sports Facilities	gymnasium	126.625	45.6801	15017
29422	36010	Hengsheng Martial Arts Hall	Cultural and Sports Facilities	gymnasium	126.607	45.7047	9803
29423	36011	Li Mengxue Baji Boxing Gym	Cultural and Sports Facilities	gymnasium	126.665	45.729	26166
29424	36012	Longbo International Dance Chain Group	Cultural and Sports Facilities	gymnasium	126.648	45.7352	21364
29425	36013	Renai Taekwondo Hall	Cultural and Sports Facilities	gymnasium	126.628	45.6961	15831
29426	36014	Hongyu Taekwondo	Cultural and Sports Facilities	gymnasium	126.635	45.6854	17753
29427	36015	Songbai Taekwondo Hall	Cultural and Sports Facilities	gymnasium	126.667	45.7245	26793
29428	36016	Lidao Tianxia Children's Sports Taekwondo Chain	Cultural and Sports Facilities	gymnasium	126.671	45.7362	28278
29429	36017	Silaoam Taekwondo	Cultural and Sports Facilities	gymnasium	126.655	45.7321	23482
29430	36018	Hongzheng Taekwondo	Cultural and Sports Facilities	gymnasium	126.656	45.7278	23471
29431	36176	A century-old portrait scene	Convenience Services Facilities	fitness centre	126.552	45.7194	1770
29432	36258	Zhongci Technology Company	Convenience Services Facilities	fitness centre	126.599	45.7626	7450
29433	36261	People's Square	Convenience Services Facilities	fitness centre	126.609	45.753	10755
29434	36373	Zhonglong Aoguan Swimming and Fitness	Convenience Services Facilities	fitness centre	126.7	45.7517	37855
29435	36526	Maplewood Skiing	Convenience Services Facilities	fitness centre	126.673	45.758	29045
29436	36877	Colorful Badminton Club Co., Ltd.	Convenience Services Facilities	fitness centre	126.64	45.7138	19296
29437	36966	Pengyue Sports Facilities Engineering Co., Ltd.	Convenience Services Facilities	fitness centre	126.699	45.7319	37773
29438	37088	Hesong's visit to the site	Healthcare facilities	Health services	126.576	45.7462	3341
29439	37228	Qunliwu Community Health Service Center	Healthcare facilities	Community Health Service Centre	126.511	45.7223	590
29440	37229	Workers and Peasants Community Health Service Center	Healthcare facilities	Community Health Service Centre	126.559	45.7263	2458
29441	37230	Health Management Service Department of Workers and Peasants Community Health Service Center	Healthcare facilities	Community Health Service Centre	126.556	45.719	2314
29442	37231	Tongjiang Shangzhi Community Health Service Center	Healthcare facilities	Community Health Service Centre	126.616	45.7634	12838
29443	37232	Daoli District Xinhua Community Health Service Center	Healthcare facilities	Community Health Service Centre	126.586	45.7314	4474
29444	37233	Aijian Community Health Service Center Vaccination Clinic	Healthcare facilities	Community Health Service Centre	126.592	45.7594	6090
29445	37234	Jianguo Community Health Service Center	Healthcare facilities	Community Health Service Centre	126.596	45.7489	6671
29446	37235	Daoli District Urban and Rural Community Health Service Station	Healthcare facilities	Community Health Service Centre	126.576	45.7273	3755
29447	37236	Anhe Jingjing Community Health Service Center	Healthcare facilities	Community Health Service Centre	126.606	45.7574	9430
29448	37237	Zhaolin Community Health Service Center	Healthcare facilities	Community Health Service Centre	126.624	45.7714	14909
29449	37238	Urban and rural community health service centers	Healthcare facilities	Community Health Service Centre	126.563	45.7158	2795
29450	37239	Daoli District Gongle Community Health Service Center	Healthcare facilities	Community Health Service Centre	126.603	45.7432	8643
29451	37240	Daoli District Healthcare Facilities Service Center	Healthcare facilities	Community Health Service Centre	126.583	45.724	4398
29452	37241	Yuanda Community Health Service Station	Healthcare facilities	Community Health Service Centre	126.553	45.7138	2263
29453	37242	Zhengyang Community Health Service Center	Healthcare facilities	Community Health Service Centre	126.576	45.7488	3387
29454	37243	Hafen Health Clinic	Healthcare facilities	Community Health Service Centre	126.591	45.7324	5143
29455	37244	Gongle Guanghua Community Health Service Center	Healthcare facilities	Community Health Service Centre	126.603	45.7431	8641
29456	37245	Well-bred clinic	Healthcare facilities	Community Health Service Centre	126.57	45.7196	2845
29457	37246	Daoli District Engineering Community Health Service Station	Healthcare facilities	Community Health Service Centre	126.599	45.7685	7477
29458	37247	Daoli District Meichen Community Health Service Station	Healthcare facilities	Community Health Service Centre	126.572	45.7339	3190
29459	37248	Stalin Community Health Service Center·Health Hut	Healthcare facilities	Community Health Service Centre	126.62	45.7783	13583
29460	37249	Vaccination Clinic of Xinyang Community Health Service Center	Healthcare facilities	Community Health Service Centre	126.61	45.7588	10795
29461	37250	Ankang Community Health Service Station	Healthcare facilities	Community Health Service Centre	126.608	45.7631	10145
29462	37251	Qunli Rural Urban and Rural Health Clinic	Healthcare facilities	Community Health Service Centre	126.553	45.7021	1599
29463	37252	Daoli District Fushun Community Health Service Center	Healthcare facilities	Community Health Service Centre	126.603	45.7469	8667
29464	37253	Chengxi Village Health Center	Healthcare facilities	Community Health Service Centre	126.54	45.696	808
29465	37255	Yubo Health Center	Healthcare facilities	Community Health Service Centre	126.528	45.7144	310
29466	37256	Chen Yitang Skin Care Center	Healthcare facilities	Community Health Service Centre	126.596	45.7508	6683
29467	37257	Xinhua Community Health Service Station	Healthcare facilities	Community Health Service Centre	126.585	45.7369	4547
29468	37258	Victory Village Clinic	Healthcare facilities	Community Health Service Centre	126.509	45.6846	36
29469	37259	Daoli District proposes community health service station	Healthcare facilities	Community Health Service Centre	126.599	45.7472	8022
29470	37260	Jingwei Community Health Service Center	Healthcare facilities	Community Health Service Centre	126.624	45.7621	14837
29471	37261	Riwado Yin Yang Intermediate Station	Healthcare facilities	Community Health Service Centre	126.583	45.7501	4674
29472	37262	Daoli District Guanghua Community Health Service Center	Healthcare facilities	Community Health Service Centre	126.603	45.7464	8666
29473	37263	Harbin University of Commerce Health Center	Healthcare facilities	Community Health Service Centre	126.605	45.7401	9330
29474	37264	Garden Community Hospital-Provincial Demonstration Community Health Service Center	Healthcare facilities	Community Health Service Centre	126.638	45.7475	18107
29475	37265	Haxi New District Community Health Service Center, Baofian Road	Healthcare facilities	Community Health Service Centre	126.602	45.6981	8371
29476	37266	Visit and stay quiet	Healthcare facilities	Health services	126.657	45.7492	24209
29477	37267	Vaccination Clinic at Hexing Road Community Health Service Center	Healthcare facilities	Community Health Service Centre	126.602	45.7297	8566
29478	37268	Vinh City Community Health Service Center Vaccination Clinic	Healthcare facilities	Community Health Service Centre	126.647	45.7667	21599
29479	37269	Xinchun Community Health Service Center	Healthcare facilities	Community Health Service Centre	126.705	45.7552	39221
29480	37270	Wanggang Town Central Health Center Nangang District Second People’s Hospital Adult Vaccination Clinic	Healthcare facilities	Community Health Service Centre	126.592	45.712	5660
29481	37271	Wanggang Town Central Health Center-Vaccination Clinic	Healthcare facilities	Community Health Service Centre	126.541	45.6685	761
29482	37272	Pioneer Road Community Health Service Center	Healthcare facilities	Community Health Service Centre	126.677	45.7583	30390
29483	37273	Nangang District Lujia Community Health Service Center	Healthcare facilities	Community Health Service Centre	126.668	45.7536	27645
29484	37274	Fendou Community Health Service Center, Nangang District, Harbin City	Healthcare facilities	Community Health Service Centre	126.65	45.7524	22215
29485	37275	Nangang District Curve Community Health Service Center	Healthcare facilities	Community Health Service Centre	126.617	45.7419	12641
29486	37276	Innovative Community Health Service Center	Healthcare facilities	Community Health Service Centre	126.644	45.7468	20152
29487	37278	Nangang District Jianwen Community Health Service Station	Healthcare facilities	Community Health Service Centre	126.605	45.724	9235
29488	37279	Green four-star community health service center	Healthcare facilities	Community Health Service Centre	126.705	45.7552	39221
29489	37280	Heida Community Health Service Station	Healthcare facilities	Community Health Service Centre	126.612	45.7024	11108
29490	37281	Yan Ping Clinic Health Center Quiet Point	Healthcare facilities	Health services	126.643	45.7599	20244
29491	37282	Nangang District Cultural Community Health Service Center	Healthcare facilities	Community Health Service Centre	126.644	45.7406	20733
29492	37283	Apply for health certificate at community hospital	Healthcare facilities	Community Health Service Centre	126.555	45.6736	2082
29493	37284	Wenjing Community Health Service Station	Healthcare facilities	Community Health Service Centre	126.634	45.7378	17393
29494	37285	Liaoyuan Community Health Service	Healthcare facilities	Community Health Service Centre	126.656	45.7661	23680
29495	37286	First Affiliated Hospital of Harbin Medical University, Endeavor Community Health Service Center Medical Complex	Healthcare facilities	Community Health Service Centre	126.65	45.7524	22215
29496	37287	University of Technology Community Health Service Station	Healthcare facilities	Community Health Service Centre	126.624	45.7394	14667
29497	37288	Taishan Community Health Service Station	Healthcare facilities	Community Health Service Centre	126.698	45.742	37152
29498	37290	Tongda Community Health Service Center	Healthcare facilities	Community Health Service Centre	126.617	45.7391	12619
29499	37291	Nongken Community Health Service Station	Healthcare facilities	Community Health Service Centre	126.689	45.7461	33801
29500	37292	Nangang District Qizheng Community Health Service Center	Healthcare facilities	Community Health Service Centre	126.613	45.7343	11967
29501	37293	community hospital	Healthcare facilities	Community Health Service Centre	126.639	45.739	18726
29502	37294	Nangang District builds community health service station	Healthcare facilities	Community Health Service Centre	126.644	45.7531	20824
29503	37295	Wanggang Town Zhenxing Village Health Center	Healthcare facilities	Community Health Service Centre	126.597	45.6838	6859
29504	37296	Harbin Medical University Fourth Hospital Education Community Health Service Station	Healthcare facilities	Community Health Service Centre	126.622	45.7476	14077
29505	37297	Nangang District Dacheng Community Health Service Center Family Doctor Workstation	Healthcare facilities	Community Health Service Centre	126.659	45.7661	24973
29506	37298	Hada New District Medical Station, Wanggang Town, Nangang District	Healthcare facilities	Community Health Service Centre	126.603	45.6692	8198
29507	37299	Nangang District New Year Health Service Clinic	Healthcare facilities	Community Health Service Centre	126.671	45.7652	28430
29508	37300	Visit and stay quiet	Healthcare facilities	Health services	126.661	45.7669	24984
29509	37301	Heilongjiang Province Hongqi Farm Community Health Center	Healthcare facilities	Community Health Service Centre	126.555	45.6735	2082
29510	37302	Harbin Engineering University Community Health Service Station	Healthcare facilities	Community Health Service Centre	126.676	45.7691	29799
29511	37303	Yonghong Village Health Center, Wanggang Town	Healthcare facilities	Community Health Service Centre	126.562	45.6835	2122
29512	37304	Wanggang Town Fangshen Village Clinic	Healthcare facilities	Community Health Service Centre	126.581	45.672	3407
29513	37306	Jingyu Community Health Service Center	Healthcare facilities	Community Health Service Centre	126.633	45.7812	17675
29514	37307	Daowai District Donglai Community Health Service Station	Healthcare facilities	Community Health Service Centre	126.644	45.7763	20334
29515	37308	Ha Shoe Health Center	Healthcare facilities	Community Health Service Centre	126.648	45.7922	21782
29516	37309	Donglai Community Health Service Center	Healthcare facilities	Community Health Service Centre	126.633	45.7769	16966
29517	37310	Taiping Community Health Service Center	Healthcare facilities	Community Health Service Centre	126.67	45.7841	27835
29518	37311	Locomotive Community Health Service Center	Healthcare facilities	Community Health Service Centre	126.7	45.7841	38008
29519	37312	Renli Community Health Service Center	Healthcare facilities	Community Health Service Centre	126.65	45.7903	21765
29520	37313	Dayou Sanke Community Health Service Center Vaccination Clinic	Healthcare facilities	Community Health Service Centre	126.685	45.7758	32560
29521	37314	drip clinic	Healthcare facilities	Community Health Service Centre	126.658	45.7839	24472
29522	37315	Taikoo Community Health Service Center	Healthcare facilities	Community Health Service Centre	126.651	45.781	22360
29523	37316	Lihua Community Health Service Center	Healthcare facilities	Community Health Service Centre	126.668	45.7832	27125
29524	37317	Nanzhi Community Immunization Center	Healthcare facilities	Community Health Service Centre	126.703	45.7663	38614
29525	37318	Nanma Community Health Service Center	Healthcare facilities	Community Health Service Centre	126.633	45.777	16966
29526	37319	health center	Healthcare facilities	Community Health Service Centre	126.69	45.7915	34007
29527	37320	Daowai District Chongjian Community Health Service Station	Healthcare facilities	Community Health Service Centre	126.653	45.7888	23112
29528	37321	Dongyuan Community Health Service Center	Healthcare facilities	Community Health Service Centre	126.652	45.786	22389
29529	37322	Binjiang Community Health Service Center	Healthcare facilities	Community Health Service Centre	126.651	45.7778	22346
29530	37323	Taiping District Hayiji Community Health Service Station	Healthcare facilities	Community Health Service Centre	126.695	45.7781	35943
29531	37324	Hongwei community health service station	Healthcare facilities	Community Health Service Centre	126.694	45.7722	35217
29532	37325	Shuiyuan Community Health Service Station	Healthcare facilities	Community Health Service Centre	126.712	45.7864	41405
29533	37326	Daowai District Hongping Community Health Service Station	Healthcare facilities	Community Health Service Centre	126.686	45.7726	33242
29534	37327	Daowai District Chemical Community Health Service Center	Healthcare facilities	Community Health Service Centre	126.717	45.7698	42679
29535	37328	Zhenjiang Community Health Service Station	Healthcare facilities	Community Health Service Centre	126.66	45.793	25192
29536	37329	Heilongjiang Youth Farm	Healthcare facilities	Community Health Service Centre	126.713	45.7914	41447
29537	37330	Daxing Community Health Service Center	Healthcare facilities	Community Health Service Centre	126.639	45.7841	19028
29538	37331	Diling Community Health Service Station	Healthcare facilities	Community Health Service Centre	126.636	45.7847	18357
29539	37332	Shengzhong Community Hospital	Healthcare facilities	Community Health Service Centre	126.69	45.7961	34036
29540	37333	Hongqi Community Health Service Center Vaccination Clinic	Healthcare facilities	Community Health Service Centre	126.679	45.7291	30977
29541	37334	Tongxiang Community Health Service Center	Healthcare facilities	Community Health Service Centre	126.681	45.7033	31491
29542	37335	Xiangfang Hongqi Community Health Service Center	Healthcare facilities	Community Health Service Centre	126.679	45.729	30977
29543	37337	Xinxiangfang Village Health Center, Xingfu Town, Xiangfang District	Healthcare facilities	Community Health Service Centre	126.755	45.7262	46442
29544	37338	Vaccination Clinic at Haping Community Health Service Center, Xiangfang District	Healthcare facilities	Community Health Service Centre	126.643	45.7128	19957
29545	37339	Tiedong Community Health Service Center	Healthcare facilities	Community Health Service Centre	126.72	45.7357	43228
29546	37340	Community Health Services Harbin Sixth Hospital-Anbu Community Health Service Center	Healthcare facilities	Community Health Service Centre	126.69	45.7267	33701
29547	37341	Tongtian Community Health Service Center	Healthcare facilities	Community Health Service Centre	126.703	45.7263	38458
29548	37342	Daqing Community Health Service Center	Healthcare facilities	Community Health Service Centre	126.661	45.7102	25331
29549	37343	Healthy Community Health Service Center	Healthcare facilities	Community Health Service Centre	126.651	45.7125	21962
29550	37344	Diantan Community Health Service Station	Healthcare facilities	Community Health Service Centre	126.724	45.7184	43803
29551	37345	Xiangfang District Sanxin Community Health Service Station	Healthcare facilities	Community Health Service Centre	126.702	45.6895	38185
29552	37346	Liming Market Community Health Service Station	Healthcare facilities	Community Health Service Centre	126.698	45.6875	36810
29553	37347	Xiangfang District Jianbei Community Health Service Station	Healthcare facilities	Community Health Service Centre	126.688	45.7357	33753
29554	37348	Xiangfang District Chemical Community Health Service Station	Healthcare facilities	Community Health Service Centre	126.728	45.7353	44792
29555	37349	Daqing Health Center	Healthcare facilities	Community Health Service Centre	126.664	45.7114	26065
29556	37350	Xiangfang District Jinxiang Community Health Service Center	Healthcare facilities	Community Health Service Centre	126.669	45.7078	28138
29557	37351	Xincheng Community Health Service Station	Healthcare facilities	Community Health Service Centre	126.65	45.7041	21883
29558	37352	Anle Community Health Service Center	Healthcare facilities	Community Health Service Centre	126.651	45.7226	22041
29559	37353	Xiangfang District Timber Community Health Service Station	Healthcare facilities	Community Health Service Centre	126.72	45.729	43171
29560	37354	Sanfu Community Health Service Station	Healthcare facilities	Community Health Service Centre	126.677	45.7311	30301
29561	37355	Harper Health Clinic	Healthcare facilities	Community Health Service Centre	126.697	45.7282	37080
29562	37356	Hongxing Village Clinic	Healthcare facilities	Community Health Service Centre	126.701	45.6993	38244
29563	37357	Harbin Starlight Hospital-Erxin Community Health Station	Healthcare facilities	Community Health Service Centre	126.677	45.7052	30152
29564	37358	Xiangda Community Health Service Center	Healthcare facilities	Community Health Service Centre	126.67	45.7219	28203
29565	37360	Xinyi Health Center	Healthcare facilities	Community Health Service Centre	126.726	45.7343	44002
29566	37361	Xinyi Goudong Clinic	Healthcare facilities	Community Health Service Centre	126.732	45.7352	44794
29567	37362	Thermoelectric Community Health Service Station	Healthcare facilities	Community Health Service Centre	126.69	45.7059	34273
29568	37363	Anle Health Center	Healthcare facilities	Community Health Service Centre	126.654	45.7044	23334
29569	37364	Xusheng Community Health Medical Service Station	Healthcare facilities	Community Health Service Centre	126.667	45.7158	26765
29570	37365	Chaoyang Health Center	Healthcare facilities	Community Health Service Centre	126.653	45.6984	22577
29571	37366	Chemical West Factory Health Center	Healthcare facilities	Community Health Service Centre	126.745	45.7346	46068
29572	37367	Jijia Village Health Center, Xingfu Town	Healthcare facilities	Community Health Service Centre	126.749	45.7397	46727
29573	37368	Tianlang Medical and Health Center	Healthcare facilities	Community Health Service Centre	126.675	45.6834	29348
29574	37369	Dengjiacun Health Center	Healthcare facilities	Community Health Service Centre	126.674	45.6835	29348
29575	37370	The Second Affiliated Hospital of Harbin Medical University Jinxiang Community Health Service Center Medical Complex	Healthcare facilities	Community Health Service Centre	126.669	45.7078	28138
29576	37371	Xinyi Village Clinic	Healthcare facilities	Community Health Service Centre	126.724	45.7337	43994
29577	37372	Liming Office Mujiagou Village Health Center	Healthcare facilities	Community Health Service Centre	126.668	45.6728	27259
29578	37373	Hongwei Village Health Clinic	Healthcare facilities	Community Health Service Centre	126.729	45.7103	44394
29579	37374	Hongsheng Village Health Center	Healthcare facilities	Community Health Service Centre	126.728	45.7543	44931
29580	37375	Xinyi Health Center	Healthcare facilities	Community Health Service Centre	126.731	45.7369	44826
29581	37376	Xiangfang District Linji Community Health Station	Healthcare facilities	Community Health Service Centre	126.683	45.7065	31505
29582	37377	Erxin Community Health Service Station	Healthcare facilities	Community Health Service Centre	126.677	45.7051	30152
29583	37378	Jinyang Community Health Service Center Public Health Service Area	Healthcare facilities	Community Health Service Centre	126.67	45.7079	28138
29584	37379	Visit and stay quiet	Healthcare facilities	Health services	126.614	45.7698	11549
29585	37380	Daoli Dengmenjingjing	Healthcare facilities	Health services	126.607	45.7625	10140
29586	37381	Gaozhentang	Healthcare facilities	Health services	126.619	45.7625	13488
29587	37382	A group visit to the quiet spot	Healthcare facilities	Health services	126.552	45.7344	1945
29588	37383	Rende Clinic	Healthcare facilities	Health services	126.516	45.7139	284
29589	37384	Integrated Traditional Chinese and Western Medicine Clinic	Healthcare facilities	Health services	126.554	45.7172	2295
29590	37385	Chi Kedong Traditional Chinese Medicine Internal Medicine Clinic	Healthcare facilities	Health services	126.596	45.7685	6800
29591	37386	Ma Xiaohui Clinic	Healthcare facilities	Health services	126.571	45.7263	2992
29592	37387	Western medicine internal medicine clinic	Healthcare facilities	Health services	126.597	45.7392	7329
29593	37388	Chen Aijun Western Medicine Internal Medicine Clinic	Healthcare facilities	Health services	126.609	45.7469	10711
29594	37389	Jinshan Clinic	Healthcare facilities	Health services	126.552	45.7029	1606
29595	37390	Kang Zixiang Surgery and Western Medicine Clinic	Healthcare facilities	Health services	126.59	45.7441	5252
29596	37391	Youyang Clinic	Healthcare facilities	Health services	126.533	45.7318	624
29597	37392	Wang Hengjian Traditional Chinese Medicine and Moxibustion Clinic	Healthcare facilities	Health services	126.59	45.7562	5386
29598	37393	Spinal grooming	Healthcare facilities	Health services	126.531	45.7091	224
29599	37394	Western medicine internal medicine clinic	Healthcare facilities	Health services	126.606	45.7498	10060
29600	37396	Yunmeng Clinic	Healthcare facilities	Health services	126.552	45.7032	1610
29601	37397	Liu Weishan Western Medicine Clinic	Healthcare facilities	Health services	126.578	45.74	3917
29602	37398	Intelligent spiritual growth studio	Healthcare facilities	Health services	126.648	45.7528	21478
29603	37400	Western medicine clinic	Healthcare facilities	Health services	126.6	45.717	7806
29604	37401	Nangang door-to-door retreat	Healthcare facilities	Health services	126.66	45.7751	25031
29605	37402	Xinrui Dental Clinic	Healthcare facilities	Health services	126.612	45.7196	11197
29606	37403	Zhangming Traditional Chinese and Western Medicine Clinic	Healthcare facilities	Health services	126.594	45.7119	6389
29607	37404	Nangang door-to-door retreat	Healthcare facilities	Health services	126.646	45.7573	20854
29608	37405	Hashi, be quiet	Healthcare facilities	Health services	126.592	45.7139	5673
29609	37406	Fude Chinese and Western Medicine Clinic	Healthcare facilities	Health services	126.667	45.7482	26910
29610	37407	Fenglan Integrated Traditional Chinese and Western Medicine Clinic	Healthcare facilities	Health services	126.604	45.6967	9092
29611	37408	Harbin Tianyue Specialty Clinic	Healthcare facilities	Health services	126.592	45.7059	5603
29612	37409	Ke Yandong Internal Medicine Clinic	Healthcare facilities	Health services	126.652	45.7505	22872
29613	37410	Song Miao Western Medicine Internal Medicine Clinic	Healthcare facilities	Health services	126.62	45.7434	13325
29614	37411	Li Shuping Western Medicine Internal Medicine Clinic	Healthcare facilities	Health services	126.648	45.7437	21416
29615	37412	Dermatology Clinic	Healthcare facilities	Health services	126.656	45.7479	23567
29616	37413	Zhongbang Specialty Clinic	Healthcare facilities	Health services	126.618	45.7159	13170
29617	37414	Bai's Taoist Medicine	Healthcare facilities	Health services	126.62	45.7364	13275
29618	37415	Liu Manli Western Medicine Internal Medicine Clinic	Healthcare facilities	Health services	126.607	45.7188	9861
29619	37416	Song Liren Clinic	Healthcare facilities	Health services	126.614	45.739	12002
29620	37417	Ruikang Specialty Clinic	Healthcare facilities	Health services	126.698	45.7467	37174
29621	37418	Wanggang Town Xinglong Clinic	Healthcare facilities	Health services	126.536	45.6528	682
29622	37419	dental clinic	Healthcare facilities	Health services	126.655	45.7669	23685
29623	37420	Zhang Xinglai Western Medicine Dental Clinic	Healthcare facilities	Health services	126.642	45.7623	20261
29624	37421	Nangang District Li Yukun Western Medicine Internal Medicine Clinic	Healthcare facilities	Health services	126.621	45.7317	13977
29625	37422	Yusheng Comprehensive Clinic	Healthcare facilities	Health services	126.644	45.7618	20259
29626	37423	Oral Disease Prevention and Treatment Center	Healthcare facilities	Health services	126.62	45.7167	13886
29627	37424	Liu Minggang Traditional Chinese Medicine Osteopathic Clinic	Healthcare facilities	Health services	126.652	45.7393	22797
29628	37425	Ben Ran Tang Traditional Chinese Medicine Clinic	Healthcare facilities	Health services	126.661	45.7615	24939
29629	37426	Su Xiaobo Psychological Clinic	Healthcare facilities	Health services	126.656	45.7556	23613
29630	37427	Li Yan Western Medicine Internal Medicine Clinic	Healthcare facilities	Health services	126.67	45.7559	28373
29631	37428	Western medicine internal medicine clinic	Healthcare facilities	Health services	126.591	45.7034	5564
29632	37429	Western medicine internal medicine clinic	Healthcare facilities	Health services	126.613	45.7235	11891
29633	37430	Kangchen Clinic	Healthcare facilities	Health services	126.583	45.6969	4184
29634	37431	Haxi Dengmenjingjing	Healthcare facilities	Health services	126.59	45.7016	5549
29635	37432	Wang Tiecheng Surgery and Western Medicine Clinic	Healthcare facilities	Health services	126.618	45.7131	13153
29636	37433	Looking up like a flower	Healthcare facilities	Health services	126.587	45.6986	4191
29637	37434	Cultural Office Wenlin Community Legal Clinic	Healthcare facilities	Health services	126.64	45.7375	19418
29638	37435	Go to the medical center	Healthcare facilities	Health services	126.643	45.7472	20154
29639	37436	Gexin Street Wenmin Community Legal Clinic	Healthcare facilities	Health services	126.654	45.741	22811
29640	37437	Li Shuangquan Minimally Invasive Surgeons Group	Healthcare facilities	Health services	126.579	45.6886	3459
29641	37438	Harbin Liangtong Aier Eye Clinic	Healthcare facilities	Health services	126.647	45.7898	21099
29642	37439	Quiet spot outside the road	Healthcare facilities	Health services	126.643	45.7714	20307
29643	37440	Hantai Western Medicine Clinic	Healthcare facilities	Health services	126.682	45.7872	31913
29644	37441	Chen Hongxun Clinic	Healthcare facilities	Health services	126.644	45.7782	20341
29645	37442	Cui Honghai Traditional Chinese Medicine Clinic	Healthcare facilities	Health services	126.654	45.7856	23086
29646	37443	Xinlong Binjiang Clinic	Healthcare facilities	Health services	126.658	45.7836	24472
29647	37444	Zhang Jingyue Clinic	Healthcare facilities	Health services	126.655	45.7858	23795
29648	37445	Quiet spot outside the road	Healthcare facilities	Health services	126.721	45.7557	43349
29649	37446	Feng Ruquan Western Medicine Internal Medicine Clinic	Healthcare facilities	Health services	126.66	45.7828	25094
29650	37447	Yan Xunyuan Clinic	Healthcare facilities	Health services	126.651	45.7836	22375
29651	37448	Sun Gang Western Medicine Internal Medicine Clinic	Healthcare facilities	Health services	126.646	45.7828	21054
29652	37449	Cheng has a clinic	Healthcare facilities	Health services	126.634	45.7858	17691
29653	37450	Song Tiebin Western Medicine Surgery Clinic	Healthcare facilities	Health services	126.695	45.7926	36007
29654	37451	Convenient polyclinic	Healthcare facilities	Health services	126.649	45.7843	21713
29655	37452	Xu Yuzhi Western Medicine Internal Medicine Clinic	Healthcare facilities	Health services	126.647	45.7777	21025
29656	37453	Wang Lianyu Western Medicine Clinic	Healthcare facilities	Health services	126.7	45.7804	37991
29657	37454	Wang Yitan Western Medical Surgery Clinic	Healthcare facilities	Health services	126.687	45.774	33250
29658	37455	Huo Yongzen Clinic	Healthcare facilities	Health services	126.652	45.778	22350
29659	37456	Qian Shuzhen Western Medicine Internal Medicine Clinic	Healthcare facilities	Health services	126.689	45.7806	33950
29660	37457	doctor uniform nurse uniform	Healthcare facilities	Health services	126.645	45.7861	20391
29661	37458	Shengping and Yuhai Community Joint Legal Clinic	Healthcare facilities	Health services	126.632	45.7831	17013
29662	37459	Zhou's Osteopathic Massage Clinic	Healthcare facilities	Health services	126.693	45.7727	35220
29663	37460	Li Yuwei Clinic	Healthcare facilities	Health services	126.667	45.7873	27144
29664	37461	Xiao Penghai Western Medicine Internal Medicine Clinic	Healthcare facilities	Health services	126.682	45.7287	31619
29665	37462	Visit and stay quiet	Healthcare facilities	Health services	126.697	45.7017	36936
29666	37463	Teo Shurong Western Medicine Internal Medicine Clinic	Healthcare facilities	Health services	126.674	45.7316	29625
29667	37464	Visit the incense room for quiet time	Healthcare facilities	Health services	126.643	45.7174	19978
29668	37465	Luo Guanjun Traditional Chinese Medicine Internal Medicine Clinic	Healthcare facilities	Health services	126.643	45.7157	19974
29669	37466	Liu Caixia Western Medicine Internal Medicine Clinic	Healthcare facilities	Health services	126.658	45.7028	23946
29670	37467	Liu Qi Western Medicine Internal Medicine Clinic	Healthcare facilities	Health services	126.691	45.723	34369
29671	37468	Yang Jing Internal Medicine and Western Medicine Clinic	Healthcare facilities	Health services	126.704	45.7325	39152
29672	37469	Low Jesse Medical Internal Medicine Clinic	Healthcare facilities	Health services	126.688	45.7299	33716
29673	37470	Love Limin Clinic	Healthcare facilities	Health services	126.728	45.7369	44821
29674	37471	Yan Zhiqiang Western Medicine Internal Medicine Clinic	Healthcare facilities	Health services	126.654	45.6879	23245
29675	37472	Lin Xuexin Internal Medicine Clinic	Healthcare facilities	Health services	126.681	45.7189	31552
29676	37473	Nongken Xiangfang Happiness Clinic	Healthcare facilities	Health services	126.751	45.7232	46371
29677	37474	The Legal Clinic of the Fifth Hospital of the Xiangfang District Law Society	Healthcare facilities	Health services	126.649	45.7076	21195
29678	37475	Zhang Guifan Western Medicine Internal Medicine Clinic	Healthcare facilities	Health services	126.662	45.7298	25435
29679	37476	Daqing street scene and community legal clinic	Healthcare facilities	Health services	126.661	45.7	24592
29680	37477	Xiuying Internal Medicine Clinic	Healthcare facilities	Health services	126.661	45.7017	25280
29681	37478	Peace Clinic	Healthcare facilities	Health services	126.664	45.7023	26000
29682	37479	Dr. Lide Candy Children's Clinic	Healthcare facilities	Health services	126.565	45.7304	3113
29683	37480	Jinpeng Comprehensive Clinic	Healthcare facilities	Health services	126.536	45.7225	1103
29684	37481	Longwei Precision Nucleic Acid Testing	Healthcare facilities	Health services	126.592	45.7643	6115
29685	37482	Harbin Sixth Avenue Clinic	Healthcare facilities	Health services	126.533	45.7215	583
29686	37483	Harbin Zhuoming Comprehensive Clinic	Healthcare facilities	Health services	126.516	45.7197	529
29687	37484	Wanze Clinic	Healthcare facilities	Health services	126.606	45.7539	10091
29688	37485	Harbin Kangshengen Comprehensive Clinic	Healthcare facilities	Health services	126.58	45.7357	3846
29689	37486	The First Affiliated Hospital of Harbin Medical University, Qunli Campus - Emergency Department	Healthcare facilities	Health services	126.55	45.7212	1789
29690	37487	Harbin Kangtai Clinic	Healthcare facilities	Health services	126.543	45.7146	1003
29691	37488	St. Cloud Specialty Clinic	Healthcare facilities	Health services	126.537	45.7115	972
29692	37489	Harbin Xinhua Clinic	Healthcare facilities	Health services	126.585	45.7368	4547
29693	37490	Outpatient Department of Children's Hospital of Harbin Medical University	Healthcare facilities	Health services	126.55	45.7205	1786
29694	37492	Comprehensive rehabilitation clinic	Healthcare facilities	Health services	126.603	45.7694	8806
29695	37493	Harbin Anyang Clinic	Healthcare facilities	Health services	126.578	45.7371	3868
29696	37494	Western medicine clinic	Healthcare facilities	Health services	126.558	45.7217	2359
29697	37495	Dingxiangyuan Clinic	Healthcare facilities	Health services	126.55	45.7356	1955
29698	37496	Hebai Comprehensive Clinic	Healthcare facilities	Health services	126.58	45.745	3981
29699	37497	Baikang Clinic	Healthcare facilities	Health services	126.573	45.7467	3351
29700	37498	River Administration Specialty Clinic, Daoli District, Harbin	Healthcare facilities	Health services	126.587	45.75	4673
29701	37499	Sunshine Education Boyuan Specialist Clinic	Healthcare facilities	Health services	126.527	45.714	310
29702	37500	Quyitang Comprehensive Clinic	Healthcare facilities	Health services	126.593	45.7293	5811
29703	37501	Harbin Jingde Comprehensive Clinic	Healthcare facilities	Health services	126.537	45.7109	968
29704	37502	Harbin Ruijian Specialty Clinic	Healthcare facilities	Health services	126.617	45.7788	12918
29705	37503	Yikang Comprehensive Clinic	Healthcare facilities	Health services	126.607	45.7623	10137
29706	37504	Yitang Comprehensive Clinic	Healthcare facilities	Health services	126.607	45.747	10035
29707	37505	Qunli Clinic	Healthcare facilities	Health services	126.579	45.7337	3829
29708	37506	Health Specialty Clinic	Healthcare facilities	Health services	126.607	45.7752	10213
29709	37507	Zexuan Comprehensive Clinic	Healthcare facilities	Health services	126.529	45.7376	657
29710	37508	livable comprehensive clinic	Healthcare facilities	Health services	126.515	45.7133	270
29711	37509	Harbin Medical Clinic	Healthcare facilities	Health services	126.606	45.7648	10158
29712	37510	Guxiang Clinic	Healthcare facilities	Health services	126.61	45.7543	10766
29713	37511	Harbin Safety Clinic	Healthcare facilities	Health services	126.609	45.7509	10733
29714	37512	Victory Specialty Clinic	Healthcare facilities	Health services	126.613	45.7596	11504
29715	37513	Haqing Clinic	Healthcare facilities	Health services	126.589	45.7551	5374
29716	37514	Shengbin Specialist Clinic	Healthcare facilities	Health services	126.592	45.7297	5811
29717	37515	Basic medical clinic	Healthcare facilities	Health services	126.585	45.7381	4562
29718	37516	Commerce University Clinic	Healthcare facilities	Health services	126.605	45.74	9329
29719	37517	Salvation Surgery Clinic	Healthcare facilities	Health services	126.601	45.7531	8057
29720	37518	Grace Specialist Clinic	Healthcare facilities	Health services	126.591	45.6903	5484
29721	37519	Harbin Puji Clinic	Healthcare facilities	Health services	126.664	45.7706	26403
29722	37520	Heilongjiang Sino-German Orthopedic Hospital	Healthcare facilities	Health services	126.645	45.7386	20721
29723	37521	Huitai Comprehensive Clinic	Healthcare facilities	Health services	126.584	45.6813	4106
29724	37522	Renhua Comprehensive Clinic	Healthcare facilities	Health services	126.569	45.693	2749
29725	37523	Saint Enhasi Comprehensive Clinic	Healthcare facilities	Health services	126.581	45.6919	3489
29726	37524	Yikoujia Specialist Clinic	Healthcare facilities	Health services	126.655	45.7582	23631
29727	37525	Baihe Comprehensive Clinic	Healthcare facilities	Health services	126.586	45.6965	4182
29728	37526	Zuyan Community Clinic	Healthcare facilities	Health services	126.617	45.7421	12641
29729	37527	Harbin Shengze Integrated Chinese and Western Medicine Clinic	Healthcare facilities	Health services	126.601	45.7182	7806
29730	37528	Harbin Medical University First Hospital Outpatient Department	Healthcare facilities	Health services	126.645	45.763	20910
29731	37529	Rende Clinic	Healthcare facilities	Health services	126.583	45.6897	4140
29732	37530	Heilongjiang University of Traditional Chinese Medicine Second Affiliated Hospital-Outpatient Department	Healthcare facilities	Health services	126.635	45.7615	17573
29733	37531	Dazhong Comprehensive Clinic	Healthcare facilities	Health services	126.629	45.6952	15826
29734	37532	Longrun Comprehensive Clinic	Healthcare facilities	Health services	126.657	45.752	24226
29735	37533	Kangming Comprehensive Clinic	Healthcare facilities	Health services	126.656	45.7532	23591
29736	37534	Air Force 93199 Unit Outpatient Department	Healthcare facilities	Health services	126.653	45.7432	22833
29737	37535	Hongji Comprehensive Clinic	Healthcare facilities	Health services	126.655	45.7577	23629
29738	37536	Heilongjiang Provincial Land Reclamation Bureau General Hospital Outpatient Department	Healthcare facilities	Health services	126.555	45.6793	2099
29739	37537	Huizhanjiayuan Community Clinic	Healthcare facilities	Health services	126.712	45.745	41167
29740	37538	Harbin Jianhe Clinic	Healthcare facilities	Health services	126.653	45.7632	22968
29741	37539	Harbin Zhonghai Specialist Clinic	Healthcare facilities	Health services	126.592	45.6833	5463
29742	37540	Harbin Haicheng Specialist Clinic	Healthcare facilities	Health services	126.638	45.7475	18778
29743	37541	Xianzhuan Doctors Group Medical Co., Ltd. Integrated Chinese and Western Medicine Clinic Department	Healthcare facilities	Health services	126.704	45.7584	39231
29744	37542	Harbin Minjiang Comprehensive Clinic	Healthcare facilities	Health services	126.696	45.7453	36473
29745	37543	Guangyutang	Healthcare facilities	Health services	126.662	45.7608	25644
29746	37544	Harbin Haiji Comprehensive Clinic	Healthcare facilities	Health services	126.677	45.7499	30372
29747	37545	Fengqitang Specialist Clinic	Healthcare facilities	Health services	126.669	45.7602	27689
29748	37546	Xianfeng Clinic	Healthcare facilities	Health services	126.665	45.7637	26354
29749	37547	Jia'an Clinic	Healthcare facilities	Health services	126.598	45.7156	7174
29750	37548	Health Clinic	Healthcare facilities	Health services	126.612	45.6675	10911
29751	37549	Jingdian Clinic	Healthcare facilities	Health services	126.592	45.7039	5571
29752	37550	Yukang Specialist Clinic	Healthcare facilities	Health services	126.612	45.7248	11238
29753	37551	Xuanqi Clinic	Healthcare facilities	Health services	126.667	45.7494	26919
29754	37552	Harbin Xidian Comprehensive Clinic	Healthcare facilities	Health services	126.59	45.6979	4833
29755	37553	Hongen Specialist Clinic	Healthcare facilities	Health services	126.637	45.7632	18235
29756	37554	Harbin Taishan Specialist Clinic	Healthcare facilities	Health services	126.698	45.742	37152
29757	37555	Kang'an Comprehensive Clinic	Healthcare facilities	Health services	126.593	45.7081	5612
29758	37556	Guangci Specialist Clinic	Healthcare facilities	Health services	126.611	45.7264	11253
29759	37557	De'en Ethnic Medicine Clinic	Healthcare facilities	Health services	126.624	45.7358	14653
29760	37558	Quanyi Clinic	Healthcare facilities	Health services	126.665	45.7695	26393
29761	37559	Community Clinic	Healthcare facilities	Health services	126.698	45.7458	37168
29762	37560	Harbin Jingcheng Clinic	Healthcare facilities	Health services	126.656	45.7512	23584
29763	37561	Gexin Specialist Clinic	Healthcare facilities	Health services	126.651	45.7489	22198
29764	37562	Harbin Research Comprehensive Clinic	Healthcare facilities	Health services	126.62	45.7381	13287
29765	37563	Harbin Harbin University Clinic	Healthcare facilities	Health services	126.667	45.7627	27012
29766	37564	Chinese Medicine Internal Medicine Clinic	Healthcare facilities	Health services	126.638	45.7638	18893
29767	37565	Jiakang Clinic	Healthcare facilities	Health services	126.654	45.7401	22803
29768	37566	Harbin Xuanqing Clinic	Healthcare facilities	Health services	126.672	45.7505	28994
29769	37567	Harbin Lixing Specialist Clinic	Healthcare facilities	Health services	126.618	45.7181	12471
29770	37568	Harbin Lianping Specialty Clinic	Healthcare facilities	Health services	126.648	45.744	21423
29771	37569	Yongkang Tang Specialist Clinic	Healthcare facilities	Health services	126.549	45.6747	1503
29772	37570	BGI Outpatient Department	Healthcare facilities	Health services	126.655	45.7482	23572
29773	37571	Affiliated Clinic of Yewshan Medical Research Institute	Healthcare facilities	Health services	126.646	45.7449	20761
29774	37572	Bokang Comprehensive Clinic	Healthcare facilities	Health services	126.661	45.7634	24961
29775	37573	Harbin Jixingtang Clinic	Healthcare facilities	Health services	126.668	45.7633	27013
29776	37574	Harbin Runhua Specialty Clinic	Healthcare facilities	Health services	126.617	45.7315	12555
29777	37575	Shengchen Comprehensive Clinic	Healthcare facilities	Health services	126.663	45.7692	25678
29778	37576	Build a comprehensive clinic	Healthcare facilities	Health services	126.644	45.7546	20833
29779	37577	Dinghe Specialty Clinic	Healthcare facilities	Health services	126.674	45.7779	29142
29780	37578	Chinese Medicine Specialty Clinic	Healthcare facilities	Health services	126.57	45.6931	2748
29781	37579	community clinic	Healthcare facilities	Health services	126.644	45.755	20195
29782	37580	Harbin Yicheng Clinic	Healthcare facilities	Health services	126.592	45.6829	5459
29783	37581	Heilongjiang Sino-German Orthopedic Hospital-Emergency	Healthcare facilities	Health services	126.645	45.7386	20721
29784	37582	Boren Comprehensive Clinic	Healthcare facilities	Health services	126.645	45.7543	20831
29785	37583	Harlan Comprehensive Clinic	Healthcare facilities	Health services	126.61	45.6667	10904
29786	37584	Fushun Clinic	Healthcare facilities	Health services	126.601	45.7182	7806
29787	37585	Beixiu Clinic	Healthcare facilities	Health services	126.626	45.7532	15390
29788	37586	Wenlin College	Healthcare facilities	Health services	126.639	45.739	18726
29789	37587	Outpatient Department of Heilongjiang Provincial Psoriasis Research Institute	Healthcare facilities	Health services	126.654	45.7452	22841
29790	37588	Provincial Zuyan Sixth Clinic	Healthcare facilities	Health services	126.665	45.7552	26964
29791	37589	Bumrungrad Clinic	Healthcare facilities	Health services	126.675	45.7832	29856
29792	37590	Qixin Specialist Clinic	Healthcare facilities	Health services	126.686	45.7892	33326
29793	37591	Longwei Precision Nucleic Acid Testing	Healthcare facilities	Health services	126.692	45.7879	34659
29794	37592	Harbin Xinnuo Specialty Clinic	Healthcare facilities	Health services	126.646	45.7788	21030
29795	37593	Huiren Comprehensive Clinic	Healthcare facilities	Health services	126.643	45.7686	20290
29796	37594	Heilongjiang Renxin Hospital-Outpatient Department	Healthcare facilities	Health services	126.701	45.784	38006
29797	37595	Tianyou Specialty Clinic	Healthcare facilities	Health services	126.69	45.7742	33909
29798	37596	Hongping Comprehensive Clinic	Healthcare facilities	Health services	126.692	45.7721	35215
29799	37597	Harbin Smoking Cessation Clinic	Healthcare facilities	Health services	126.691	45.7666	34550
29800	37598	Blood Group Serology Diagnostic Clinic	Healthcare facilities	Health services	126.692	45.7687	35205
29801	37599	Songden Specialty Clinic	Healthcare facilities	Health services	126.69	45.7849	33969
29802	37600	Hongtu specialist clinic	Healthcare facilities	Health services	126.697	45.7756	37278
29803	37601	Ningkang specialist clinic	Healthcare facilities	Health services	126.687	45.7737	33250
29804	37602	Chang'an Integrated Traditional Chinese and Western Medicine Clinic	Healthcare facilities	Health services	126.702	45.7721	38638
29805	37603	Harbin Huimin Specialty Clinic	Healthcare facilities	Health services	126.702	45.7914	38746
29806	37604	Wang Dianyuan Orthopedics and Traumatology Clinic	Healthcare facilities	Health services	126.63	45.7682	16207
29807	37605	Harbin Anhua Specialty Clinic	Healthcare facilities	Health services	126.668	45.7859	27139
29808	37606	Wing's specialist clinic	Healthcare facilities	Health services	126.646	45.7921	21108
29809	37607	Daowai District Health Care Center Thrombosis Clinic	Healthcare facilities	Health services	126.638	45.7833	18352
29810	37608	Dongcheng Comprehensive Clinic	Healthcare facilities	Health services	126.675	45.7958	29939
29811	37609	Hongtu Community Clinic	Healthcare facilities	Health services	126.701	45.7793	37983
29812	37610	Harbin Automobile Hospital - Outpatient Department	Healthcare facilities	Health services	126.678	45.7071	30171
29813	37611	Harbin Dexin Comprehensive Clinic	Healthcare facilities	Health services	126.721	45.7319	43195
29814	37612	Settlement Clinic	Healthcare facilities	Health services	126.734	45.7191	45073
29815	37613	Chinese Dental	Healthcare facilities	Health services	126.663	45.71	25332
29816	37614	Grand Skylight Clinic	Healthcare facilities	Health services	126.686	45.6958	32821
29817	37615	Delin comprehensive clinic	Healthcare facilities	Health services	126.726	45.7284	43933
29818	37616	Establish community clinic	Healthcare facilities	Health services	126.707	45.7321	39757
29819	37617	Baishid Integrated Traditional Chinese and Western Medicine Clinic	Healthcare facilities	Health services	126.69	45.7174	34335
29820	37618	Haihua Comprehensive Clinic	Healthcare facilities	Health services	126.678	45.722	30933
29821	37619	Heilongjiang Provincial Public Security Department Ankang Hospital Clinic	Healthcare facilities	Health services	126.668	45.7306	27526
29822	37620	Harbin Fifth Hospital-Emergency	Healthcare facilities	Health services	126.65	45.7066	21910
29823	37621	Optometry Clinic	Healthcare facilities	Health services	126.681	45.721	30929
29824	37622	Harbin Bincheng Comprehensive Clinic	Healthcare facilities	Health services	126.699	45.7234	37053
29825	37623	Yusheng Comprehensive Clinic	Healthcare facilities	Health services	126.691	45.694	34197
29826	37624	Outpatient Clinic of the Fifth Hospital of Harbin City	Healthcare facilities	Health services	126.65	45.7068	21910
29827	37625	Xinhua Community Health Service Center Vaccination Clinic	Healthcare facilities	Community Health Service Centre	126.586	45.7317	4474
29828	37626	Daoli District Center for Disease Control and Prevention	Healthcare facilities	Community Health Service Centre	126.583	45.7232	4395
29829	37627	Centers for Disease Control and Prevention Preventive Care Clinic	Healthcare facilities	Community Health Service Centre	126.61	45.7716	11556
29830	37628	Health and epidemic prevention station	Healthcare facilities	Community Health Service Centre	126.609	45.7708	10867
29831	37629	Harbin Tuberculosis Prevention and Treatment Center	Healthcare facilities	Community Health Service Centre	126.61	45.7717	11556
29832	37630	Harbin Daoli District Tuberculosis Prevention and Treatment Center	Healthcare facilities	Community Health Service Centre	126.584	45.7317	4476
29833	37631	Xiangjia Health Experience Center	Healthcare facilities	Community Health Service Centre	126.62	45.7746	14250
29834	37632	Ankang Diabetes Health Management Center	Healthcare facilities	Community Health Service Centre	126.606	45.7656	10158
29835	37633	Immunization vaccination clinic	Healthcare facilities	Community Health Service Centre	126.616	45.7636	12838
29836	37634	vaccination clinic	Healthcare facilities	Community Health Service Centre	126.603	45.7469	8667
29837	37635	Love Blood Donation House	Healthcare facilities	Community Health Service Centre	126.636	45.7553	17531
29838	37636	Vaccination Clinic at Lujia Community Health Service Center, Nangang District, Harbin City	Healthcare facilities	Community Health Service Centre	126.669	45.7515	27637
29839	37637	Ho Hing Community Vaccination Center	Healthcare facilities	Community Health Service Centre	126.602	45.7299	8566
29840	37638	Nangang District Hexing Road Community Vaccination Clinic	Healthcare facilities	Community Health Service Centre	126.612	45.7259	11245
29841	37639	Railway Centers for Disease Control and Prevention	Healthcare facilities	Community Health Service Centre	126.631	45.7598	16879
29842	37640	Nangang District Center for Disease Control and Prevention	Healthcare facilities	Community Health Service Centre	126.637	45.7323	17991
29843	37641	Centers for Disease Control and Prevention Physical Examination Station	Healthcare facilities	Community Health Service Centre	126.643	45.76	20247
29844	37642	Heilongjiang Provincial Agricultural Reclamation Administration Center for Disease Control and Prevention	Healthcare facilities	Community Health Service Centre	126.699	45.7409	37808
29845	37643	Vaccination Clinic of Dacheng Community Health Service Center	Healthcare facilities	Community Health Service Centre	126.661	45.7661	24979
29846	37644	Gene House Genetic Testing	Healthcare facilities	Community Health Service Centre	126.69	45.7512	46924
29847	37645	National pilot unit of preventive health care services for treating pre-diseases with traditional Chinese medicine	Healthcare facilities	Community Health Service Centre	126.607	45.7082	9161
29848	37646	Heilongjiang Provincial Occupational Disease Prevention and Control Hospital	Healthcare facilities	Community Health Service Centre	126.635	45.7622	18218
29849	37647	Harbin Daowai District Dental Disease Prevention and Treatment Hospital	Healthcare facilities	Community Health Service Centre	126.637	45.7709	18279
29850	37648	Harbin Center for Disease Control and Prevention	Healthcare facilities	Community Health Service Centre	126.691	45.7693	34557
29851	37649	Integrity Pesticide and Biological Control Center	Healthcare facilities	Community Health Service Centre	126.693	45.7758	35239
29852	37650	Harbin Daowai District Center for Disease Control and Prevention	Healthcare facilities	Community Health Service Centre	126.693	45.7844	35297
29853	37651	Harbin Boiler Factory Hospital·Driver Physical Examination Center	Healthcare facilities	Community Health Service Centre	126.667	45.7094	26731
29854	37652	Heilongjiang Provincial Tuberculosis Prevention and Control Center	Healthcare facilities	Community Health Service Centre	126.692	45.7194	35007
29855	37682	Yuejin Community Health Service Center	Healthcare facilities	Community Health Service Centre	126.632	45.6816	17073
29856	37683	Heilongjiang International Travel Health Care Center	Healthcare facilities	Community Health Service Centre	126.664	45.7389	25497
29857	37684	Liushun Community Health Service Center	Healthcare facilities	Community Health Service Centre	126.667	45.727	26807
29858	37685	Xincheng Community Health Service Center	Healthcare facilities	Community Health Service Centre	126.699	45.7358	37117
29859	37686	Minsheng Community Health Service Center	Healthcare facilities	Community Health Service Centre	126.652	45.7338	22765
29860	37687	Wangzhao Community Health Service Station	Healthcare facilities	Community Health Service Centre	126.628	45.7235	15927
29861	37688	Fenghua Community Health Service Station	Healthcare facilities	Community Health Service Centre	126.659	45.7384	24827
29862	37689	Dynamic District Heping Community Health Service Center	Healthcare facilities	Community Health Service Centre	126.656	45.7356	23498
29863	37690	SHKP Community Health Services	Healthcare facilities	Community Health Service Centre	126.693	45.737	35087
29864	37691	Civil Affairs Family Doctor Workstation	Healthcare facilities	Community Health Service Centre	126.639	45.7263	18655
29865	37692	Tianmu Community Health Service Station	Healthcare facilities	Community Health Service Centre	126.7	45.7604	37877
[truncated: 6,269 more rows]
